# Supplementary material for: Habitat and landscape factors influence pollinators in a tropical megacity, Bangkok, Thailand
Source: PeerJ. 2018 Jul 20;6:e5335. doi: 10.7717/peerj.5335 (PMC6055598; doi:10.7717/peerj.5335)
Supplement: Supplemental Information 9 — Green Area = name of the green area. Location Type = type of location (public park, school, temple, or commercial area). Patch Size = size of the green area in square meters. Plot = plot number within the green area. Observed Plants = flowering plant species observed in the plot. Total Plant Richness = total number of plant species in the green area (across all plots). Plant Richness Per Plot = Total Plant Richness divided by the number of plots conducted in the green area. Floral Abundance = total number of flowers in the plot. Floral Abundance (Attractive) = number of flowers of attractive plant species (at least one pollinator visited the flowers). Pollinator Richness = total number of pollinator species observed during the 15-minute observation period. Pollinator Abundance = total number of pollinator individuals observed during the 15-minute observation period. Columns L-AT = the abundances of different pollinator taxa observed during the 15-minute observation period. Columns AU-AY = percentage of surrounding vegetation within 100 m, 350 m, 650 m, 1,050 m, and 1,550 m radiuses, respectively. [file peerj-06-5335-s009.xlsx]

## Sheet: BangkokRawData
Green Area	Location Type	Patch Size	Plot	Observed Plants	Total Plant Richness	Plant Richness Per Plot	Floral Abundance	Floral Abundance (Attractive)	Pollinator Richness	Pollinator Abundance	Tetragonula	Apis cerana	Apis dorsata	Apis florea	Xylocopa aestuans	Xylocopa nasalis	Amegilla	Ceratina	Lasioglossum	Megachile	Nomia	Unknown Bee	Catopsilia	Chilades	Danaus	Delias	Graphium	Ideopsis	Junonia	Hesperiidae	Lycaenidae	Unknown Butterfly	Campsomeris	Crabronidae	Delta	Polistes	Ropalidia	Scoliidae	Unknown Wasp	Sacrophagidae	Syrphidae	Diptera	Coleoptera	Hemiptera	Sunbird	Pct100m	Pct350m	Pct650m	Pct1050m
ChulalongkornUniversity	school	824000	1	Tabebuia rosea	17	0.566667	50	50	4	95	40	20	25	10	0	0	0	0	0	0	0	0	0	0	0	0	0	0	0	0	0	0	0	0	0	0	0	0	0	0	0	0	0	0	0	0.347978	3.06755	6.76034	4.78923
ChulalongkornUniversity	school	824000	2	Peltophorum pterocarpum	17	0.566667	100	100	5	67	25	10	10	20	2	0	0	0	0	0	0	0	0	0	0	0	0	0	0	0	0	0	0	0	0	0	0	0	0	0	0	0	0	0	0	2.22487	3.8635	7.0563	4.6913
ChulalongkornUniversity	school	824000	3	Samanea saman	17	0.566667	60	60	2	13	10	0	0	3	0	0	0	0	0	0	0	0	0	0	0	0	0	0	0	0	0	0	0	0	0	0	0	0	0	0	0	0	0	0	0	1.02223	7.23553	7.65404	4.69403
ChulalongkornUniversity	school	824000	4	Cassia surattensis	17	0.566667	100	100	1	30	0	0	0	0	30	0	0	0	0	0	0	0	0	0	0	0	0	0	0	0	0	0	0	0	0	0	0	0	0	0	0	0	0	0	0	0.881208	3.00442	6.76837	4.72694
ChulalongkornUniversity	school	824000	5	Citrus maxima	17	0.566667	30	30	5	110	30	35	20	20	5	0	0	0	0	0	0	0	0	0	0	0	0	0	0	0	0	0	0	0	0	0	0	0	0	0	0	0	0	0	0	2.49218	2.61916	6.3552	4.62121
ChulalongkornUniversity	school	824000	6	Wrightia religiosa	17	0.566667	35	10	1	5	5	0	0	0	0	0	0	0	0	0	0	0	0	0	0	0	0	0	0	0	0	0	0	0	0	0	0	0	0	0	0	0	0	0	0	2.33092	2.5682	5.73605	4.53099
ChulalongkornUniversity	school	824000	7	Tabebuia rosea	17	0.566667	150	150	4	85	30	15	25	15	0	0	0	0	0	0	0	0	0	0	0	0	0	0	0	0	0	0	0	0	0	0	0	0	0	0	0	0	0	0	0	2.77042	2.47767	5.67833	4.38381
ChulalongkornUniversity	school	824000	8	Peltophorum pterocarpum Caesalpinia pulcherrima	17	0.566667	190	190	5	132	35	40	30	25	0	0	0	0	0	0	0	0	0	0	0	0	0	0	0	0	0	0	0	0	2	0	0	0	0	0	0	0	0	0	0	2.76671	2.40039	5.78023	4.37686
ChulalongkornUniversity	school	824000	9	Cassia fistula	17	0.566667	100	100	2	22	20	0	0	0	0	0	0	0	0	0	0	0	2	0	0	0	0	0	0	0	0	0	0	0	0	0	0	0	0	0	0	0	0	0	0	2.36521	2.03763	2.53884	3.81573
ChulalongkornUniversity	school	824000	10	Cassia fistula	17	0.566667	200	200	1	80	80	0	0	0	0	0	0	0	0	0	0	0	0	0	0	0	0	0	0	0	0	0	0	0	0	0	0	0	0	0	0	0	0	0	0	3.04308	2.11919	2.56733	3.76293
ChulalongkornUniversity	school	824000	11	Samanea saman	17	0.566667	80	80	1	20	20	0	0	0	0	0	0	0	0	0	0	0	0	0	0	0	0	0	0	0	0	0	0	0	0	0	0	0	0	0	0	0	0	0	0	1.97114	2.23195	2.68822	3.89903
ChulalongkornUniversity	school	824000	12	Muntingia calabura	17	0.566667	40	40	2	70	30	0	0	40	0	0	0	0	0	0	0	0	0	0	0	0	0	0	0	0	0	0	0	0	0	0	0	0	0	0	0	0	0	0	0	3.52932	1.85655	2.52208	3.78
ChulalongkornUniversity	school	824000	13	Cassia fistula	17	0.566667	120	120	3	26	20	0	0	0	4	0	0	0	0	0	0	0	2	0	0	0	0	0	0	0	0	0	0	0	0	0	0	0	0	0	0	0	0	0	0	2.7154	1.3949	2.32732	3.843
ChulalongkornUniversity	school	824000	14	Peltophorum pterocarpum	17	0.566667	200	200	4	120	50	35	15	20	0	0	0	0	0	0	0	0	0	0	0	0	0	0	0	0	0	0	0	0	0	0	0	0	0	0	0	0	0	0	0	2.21701	1.75841	2.36713	3.86876
ChulalongkornUniversity	school	824000	15	Samanea saman	17	0.566667	150	150	1	10	10	0	0	0	0	0	0	0	0	0	0	0	0	0	0	0	0	0	0	0	0	0	0	0	0	0	0	0	0	0	0	0	0	0	0	0.964048	1.60891	2.40691	3.96805
ChulalongkornUniversity	school	824000	16	Spathodea campanulata	17	0.566667	25	25	1	15	15	0	0	0	0	0	0	0	0	0	0	0	0	0	0	0	0	0	0	0	0	0	0	0	0	0	0	0	0	0	0	0	0	0	0	1.36832	1.71111	2.44796	3.97722
ChulalongkornUniversity	school	824000	17	Lagerstroemia tomentosa	17	0.566667	25	25	5	60	20	10	5	20	5	0	0	0	0	0	0	0	0	0	0	0	0	0	0	0	0	0	0	0	0	0	0	0	0	0	0	0	0	0	0	38.2473	20.7108	10.4533	5.89021
ChulalongkornUniversity	school	824000	18	Crinum asiaticum	17	0.566667	7	7	1	10	10	0	0	0	0	0	0	0	0	0	0	0	0	0	0	0	0	0	0	0	0	0	0	0	0	0	0	0	0	0	0	0	0	0	0	32.8616	18.3606	9.30591	5.72462
ChulalongkornUniversity	school	824000	19	Delonix regia	17	0.566667	30	30	2	20	15	5	0	0	0	0	0	0	0	0	0	0	0	0	0	0	0	0	0	0	0	0	0	0	0	0	0	0	0	0	0	0	0	0	0	31.2877	17.346	8.97561	5.74168
ChulalongkornUniversity	school	824000	20	Cassia fistula	17	0.566667	250	250	1	20	20	0	0	0	0	0	0	0	0	0	0	0	0	0	0	0	0	0	0	0	0	0	0	0	0	0	0	0	0	0	0	0	0	0	0	32.8498	17.8496	9.0966	5.76779
ChulalongkornUniversity	school	824000	21	Samanea saman	17	0.566667	100	100	1	3	0	0	0	0	0	0	0	0	0	0	0	0	3	0	0	0	0	0	0	0	0	0	0	0	0	0	0	0	0	0	0	0	0	0	0	48.6655	21.1634	10.1644	5.97021
ChulalongkornUniversity	school	824000	22	Tabebuia argentea	17	0.566667	35	35	1	10	10	0	0	0	0	0	0	0	0	0	0	0	0	0	0	0	0	0	0	0	0	0	0	0	0	0	0	0	0	0	0	0	0	0	0	37.0422	18.6443	9.70783	5.76988
ChulalongkornUniversity	school	824000	23	Delonix regia	17	0.566667	30	30	2	15	10	5	0	0	0	0	0	0	0	0	0	0	0	0	0	0	0	0	0	0	0	0	0	0	0	0	0	0	0	0	0	0	0	0	0	39.236	19.0849	9.76682	5.80234
ChulalongkornUniversity	school	824000	24	Ruellia tuberosa	17	0.566667	35	35	1	5	5	0	0	0	0	0	0	0	0	0	0	0	0	0	0	0	0	0	0	0	0	0	0	0	0	0	0	0	0	0	0	0	0	0	0	25.4452	10.2465	7.25412	5.43054
ChulalongkornUniversity	school	824000	25	Peltophorum pterocarpum	17	0.566667	200	200	5	63	30	15	10	5	0	0	0	0	0	0	0	0	3	0	0	0	0	0	0	0	0	0	0	0	0	0	0	0	0	0	0	0	0	0	0	26.8759	10.439	7.34123	5.41596
ChulalongkornUniversity	school	824000	26	Tabebuia rosea	17	0.566667	80	80	2	25	10	0	15	0	0	0	0	0	0	0	0	0	0	0	0	0	0	0	0	0	0	0	0	0	0	0	0	0	0	0	0	0	0	0	0	20.2492	9.12516	7.58665	5.3
ChulalongkornUniversity	school	824000	27	Lagerstroemia tomentosa	17	0.566667	40	40	2	25	15	10	0	0	0	0	0	0	0	0	0	0	0	0	0	0	0	0	0	0	0	0	0	0	0	0	0	0	0	0	0	0	0	0	0	22.166	9.46234	7.61289	5.34953
ChulalongkornUniversity	school	824000	28	Muntingia calabura	17	0.566667	30	30	2	35	10	0	0	25	0	0	0	0	0	0	0	0	0	0	0	0	0	0	0	0	0	0	0	0	0	0	0	0	0	0	0	0	0	0	0	25.1541	10.9952	7.56248	5.51018
ChulalongkornUniversity	school	824000	29	Lagerstroemia speciosa	17	0.566667	50	50	1	10	10	0	0	0	0	0	0	0	0	0	0	0	0	0	0	0	0	0	0	0	0	0	0	0	0	0	0	0	0	0	0	0	0	0	0	25.2841	11.0447	7.22357	5.47652
ChulalongkornUniversity	school	824000	30	Tamarindus indica	17	0.566667	30	30	3	25	10	5	0	10	0	0	0	0	0	0	0	0	0	0	0	0	0	0	0	0	0	0	0	0	0	0	0	0	0	0	0	0	0	0	0	25.7193	11.0373	7.55454	5.50823
DusitGolfCourse	commercial	343000	1	Delonix regia	19	0.95	40	0	0	0	0	0	0	0	0	0	0	0	0	0	0	0	0	0	0	0	0	0	0	0	0	0	0	0	0	0	0	0	0	0	0	0	0	0	0	21.0493	9.24087	7.38695	5.24856
DusitGolfCourse	commercial	343000	2	Cassia fistula	19	0.95	60	60	1	15	15	0	0	0	0	0	0	0	0	0	0	0	0	0	0	0	0	0	0	0	0	0	0	0	0	0	0	0	0	0	0	0	0	0	0	58.0056	65.1245	55.5615	42.0262
DusitGolfCourse	commercial	343000	3	Cassia siamea Cassia fistula	19	0.95	120	120	2	33	30	0	0	0	3	0	0	0	0	0	0	0	0	0	0	0	0	0	0	0	0	0	0	0	0	0	0	0	0	0	0	0	0	0	0	59.3593	65.5854	55.6487	41.9215
DusitGolfCourse	commercial	343000	4	Syzygium malaccense	19	0.95	12	0	0	0	0	0	0	0	0	0	0	0	0	0	0	0	0	0	0	0	0	0	0	0	0	0	0	0	0	0	0	0	0	0	0	0	0	0	0	76.1771	70.18	57.0783	41.9254
DusitGolfCourse	commercial	343000	5	Hygrophila erecta	19	0.95	15	15	2	7	5	0	0	0	0	0	0	0	2	0	0	0	0	0	0	0	0	0	0	0	0	0	0	0	0	0	0	0	0	0	0	0	0	0	0	69.8977	53.4437	46.4249	38.4095
DusitGolfCourse	commercial	343000	6	Callistemon viminalis	19	0.95	200	200	4	117	20	15	2	80	0	0	0	0	0	0	0	0	0	0	0	0	0	0	0	0	0	0	0	0	0	0	0	0	0	0	0	0	0	0	0	66.7254	58.9463	50.2678	38.665
DusitGolfCourse	commercial	343000	7	Lagerstroemia speciosa	19	0.95	80	80	1	25	25	0	0	0	0	0	0	0	0	0	0	0	0	0	0	0	0	0	0	0	0	0	0	0	0	0	0	0	0	0	0	0	0	0	0	47.7436	43.4441	44.2242	39.3643
DusitGolfCourse	commercial	343000	8	Ruellia tuberosa Tridax procumbens	19	0.95	22	12	2	20	10	0	0	0	0	0	0	0	0	0	0	0	0	10	0	0	0	0	0	0	0	0	0	0	0	0	0	0	0	0	0	0	0	0	0	95.5661	90.9372	85.4368	74.0746
DusitGolfCourse	commercial	343000	9	Ipomoea aquatica Zoysia japonica	19	0.95	82	0	0	0	0	0	0	0	0	0	0	0	0	0	0	0	0	0	0	0	0	0	0	0	0	0	0	0	0	0	0	0	0	0	0	0	0	0	0	96.3053	94.166	88.7217	74.608
DusitGolfCourse	commercial	343000	10	Cassia fistula	19	0.95	60	0	0	0	0	0	0	0	0	0	0	0	0	0	0	0	0	0	0	0	0	0	0	0	0	0	0	0	0	0	0	0	0	0	0	0	0	0	0	65.7714	76.2155	81.9471	79.9816
DusitGolfCourse	commercial	343000	11	Moringa oleifera	19	0.95	80	0	0	0	0	0	0	0	0	0	0	0	0	0	0	0	0	0	0	0	0	0	0	0	0	0	0	0	0	0	0	0	0	0	0	0	0	0	0	41.415	25.6086	24.5297	23.8272
DusitGolfCourse	commercial	343000	12	Asystasia gangetica	19	0.95	10	0	0	0	0	0	0	0	0	0	0	0	0	0	0	0	0	0	0	0	0	0	0	0	0	0	0	0	0	0	0	0	0	0	0	0	0	0	0
DusitGolfCourse	commercial	343000	13	Hygrophila erecta	19	0.95	7	7	1	1	0	0	0	0	0	0	0	1	0	0	0	0	0	0	0	0	0	0	0	0	0	0	0	0	0	0	0	0	0	0	0	0	0	0	0	37.4802	30.5492	30.4001	25.7895
DusitGolfCourse	commercial	343000	14	Muntingia calabura	19	0.95	32	30	2	80	40	0	0	40	0	0	0	0	0	0	0	0	0	0	0	0	0	0	0	0	0	0	0	0	0	0	0	0	0	0	0	0	0	0	0	50.4659	53.1289	50.701	34.8516
DusitGolfCourse	commercial	343000	15	Samanea saman	19	0.95	500	0	0	0	0	0	0	0	0	0	0	0	0	0	0	0	0	0	0	0	0	0	0	0	0	0	0	0	0	0	0	0	0	0	0	0	0	0	0	67.0529	60.4448	49.8633	36.157
DusitGolfCourse	commercial	343000	16	Cassia fistula	19	0.95	400	400	1	10	10	0	0	0	0	0	0	0	0	0	0	0	0	0	0	0	0	0	0	0	0	0	0	0	0	0	0	0	0	0	0	0	0	0	0	79.3173	73.9037	64.7394	39.3078
DusitGolfCourse	commercial	343000	17	Coccinia grandis	19	0.95	9	9	4	26	10	0	0	0	0	0	0	6	10	0	0	0	0	0	0	0	0	0	0	0	0	0	0	0	0	0	0	0	0	0	0	0	0	0	0	80.2804	76.5455	65.129	39.3064
DusitGolfCourse	commercial	343000	18	Leucaena leucocephala	19	0.95	5	0	0	0	0	0	0	0	0	0	0	0	0	0	0	0	0	0	0	0	0	0	0	0	0	0	0	0	0	0	0	0	0	0	0	0	0	0	0	82.3679	79.3239	66.1615	40.0276
DusitGolfCourse	commercial	343000	19	Gomphrena celosioides Cyanthillium cinereum	19	0.95	300	0	0	0	0	0	0	0	0	0	0	0	0	0	0	0	0	0	0	0	0	0	0	0	0	0	0	0	0	0	0	0	0	0	0	0	0	0	0	81.1003	72.9923	58.6984	38.4808
DusitGolfCourse	commercial	343000	20	Delonix regia	19	0.95	100	100	1	10	10	0	0	0	0	0	0	0	0	0	0	0	0	0	0	0	0	0	0	0	0	0	0	0	0	0	0	0	0	0	0	0	0	0	0	89.9445	66.7813	52.4416	36.2188
DusitZoo	commercial	167000	1	Ruellia tuberosa	13	0.928571	1800	1800	1	52	52	0	0	0	0	0	0	0	0	0	0	0	0	0	0	0	0	0	0	0	0	0	0	0	0	0	0	0	0	0	0	0	0	0	0	85.2399	77.6059	59.5623	37.0481
DusitZoo	commercial	167000	2	Nelumbo nucifera Echinodorus cordifolius	13	0.928571	12	12	1	35	35	0	0	0	0	0	0	0	0	0	0	0	0	0	0	0	0	0	0	0	0	0	0	0	0	0	0	0	0	0	0	0	0	0	0	64.7578	71.0273	64.6488	40.2619
DusitZoo	commercial	167000	3	Tecoma stans	13	0.928571	80	80	1	10	0	10	0	0	0	0	0	0	0	0	0	0	0	0	0	0	0	0	0	0	0	0	0	0	0	0	0	0	0	0	0	0	0	0	0	41.447	38.0515	32.9723	27.5766
DusitZoo	commercial	167000	4	Echinodorus cordifolius	13	0.928571	48	48	1	10	10	0	0	0	0	0	0	0	0	0	0	0	0	0	0	0	0	0	0	0	0	0	0	0	0	0	0	0	0	0	0	0	0	0	0	52.9782	38.9613	34.4969	30.9697
DusitZoo	commercial	167000	5	Ixora coccinea	13	0.928571	420	140	1	7	7	0	0	0	0	0	0	0	0	0	0	0	0	0	0	0	0	0	0	0	0	0	0	0	0	0	0	0	0	0	0	0	0	0	0	13.9849	30.4902	34.4915	32.2323
DusitZoo	commercial	167000	6	Asystasia gangetica	13	0.928571	530	220	2	8	4	4	0	0	0	0	0	0	0	0	0	0	0	0	0	0	0	0	0	0	0	0	0	0	0	0	0	0	0	0	0	0	0	0	0	48.7901	35.5235	35.0559	30.9237
DusitZoo	commercial	167000	7	Unknown	13	0.928571	8	8	1	2	2	0	0	0	0	0	0	0	0	0	0	0	0	0	0	0	0	0	0	0	0	0	0	0	0	0	0	0	0	0	0	0	0	0	0	55.2154	40.9149	34.5309	29.3297
DusitZoo	commercial	167000	8	Pluchea indica	13	0.928571	360	360	2	28	20	8	0	0	0	0	0	0	0	0	0	0	0	0	0	0	0	0	0	0	0	0	0	0	0	0	0	0	0	0	0	0	0	0	0	43.7857	38.7189	33.3677	28.0358
DusitZoo	commercial	167000	9	Canna indica	13	0.928571	48	48	1	12	12	0	0	0	0	0	0	0	0	0	0	0	0	0	0	0	0	0	0	0	0	0	0	0	0	0	0	0	0	0	0	0	0	0	0	14.457	12.3322	9.77569	9.90739
DusitZoo	commercial	167000	10	Wrightia religiosa	13	0.928571	520	520	1	10	0	10	0	0	0	0	0	0	0	0	0	0	0	0	0	0	0	0	0	0	0	0	0	0	0	0	0	0	0	0	0	0	0	0	0	15.1738	13.4165	10.284	9.84478
DusitZoo	commercial	167000	11	Lantana camara	13	0.928571	560	560	1	4	4	0	0	0	0	0	0	0	0	0	0	0	0	0	0	0	0	0	0	0	0	0	0	0	0	0	0	0	0	0	0	0	0	0	0	13.9636	12.7063	9.93312	9.81639
DusitZoo	commercial	167000	12	Asystasia gangetica	13	0.928571	475	105	2	3	1	0	0	0	0	0	0	0	0	0	0	0	0	0	0	0	0	0	0	0	2	0	0	0	0	0	0	0	0	0	0	0	0	0	0	50.2141	47.0828	35.7174	25.664
DusitZoo	commercial	167000	13	Tabernaemontana pandacaqui Tecoma stans	13	0.928571	154	154	2	12	6	6	0	0	0	0	0	0	0	0	0	0	0	0	0	0	0	0	0	0	0	0	0	0	0	0	0	0	0	0	0	0	0	0	0	43.0471	46.3389	38.846	26.8702
DusitZoo	commercial	167000	14	Pseuderanthemum andersonii	13	0.928571	50	50	1	7	7	0	0	0	0	0	0	0	0	0	0	0	0	0	0	0	0	0	0	0	0	0	0	0	0	0	0	0	0	0	0	0	0	0	0	68.9581	56.3568	41.3839	29.4198
KasetsartUniversity	school	1140000	1	Peltophorum pterocarpum	22	0.611111	600	600	5	260	80	30	25	120	5	0	0	0	0	0	0	0	0	0	0	0	0	0	0	0	0	0	0	0	0	0	0	0	0	0	0	0	0	0	0	65.3355	65.0167	44.5542	29.674
KasetsartUniversity	school	1140000	2	Lagerstroemia indica	22	0.611111	400	400	2	85	35	50	0	0	0	0	0	0	0	0	0	0	0	0	0	0	0	0	0	0	0	0	0	0	0	0	0	0	0	0	0	0	0	0	0	44.6762	38.5843	31.7876	24.6824
KasetsartUniversity	school	1140000	3	Lagerstroemia speciosa	22	0.611111	20	20	1	30	30	0	0	0	0	0	0	0	0	0	0	0	0	0	0	0	0	0	0	0	0	0	0	0	0	0	0	0	0	0	0	0	0	0	0	47.1096	47.6767	37.2525	26.2616
KasetsartUniversity	school	1140000	4	Delonix regia	22	0.611111	100	100	2	40	30	10	0	0	0	0	0	0	0	0	0	0	0	0	0	0	0	0	0	0	0	0	0	0	0	0	0	0	0	0	0	0	0	0	0	42.2732	43.9524	40.3252	28.4757
KasetsartUniversity	school	1140000	5	Echinodorus cordifolius	22	0.611111	20	20	2	12	0	0	0	10	0	0	0	0	0	0	0	0	0	0	0	0	0	0	0	0	2	0	0	0	0	0	0	0	0	0	0	0	0	0	0	66.2397	49.7909	39.6264	28.7565
KasetsartUniversity	school	1140000	6	Calophyllum inophyllum	22	0.611111	50	50	3	30	15	0	5	10	0	0	0	0	0	0	0	0	0	0	0	0	0	0	0	0	0	0	0	0	0	0	0	0	0	0	0	0	0	0	0	73.76	62.0947	43.941	29.7723
KasetsartUniversity	school	1140000	7	Syzygium jambos	22	0.611111	50	50	4	195	80	30	15	70	0	0	0	0	0	0	0	0	0	0	0	0	0	0	0	0	0	0	0	0	0	0	0	0	0	0	0	0	0	0	0	71.9248	61.8688	42.5653	28.4189
KasetsartUniversity	school	1140000	8	Peltophorum pterocarpum	22	0.611111	300	300	5	320	100	80	80	50	10	0	0	0	0	0	0	0	0	0	0	0	0	0	0	0	0	0	0	0	0	0	0	0	0	0	0	0	0	0	0	42.3705	35.8715	29.9584	23.8813
KasetsartUniversity	school	1140000	9	Ruellia tuberosa	22	0.611111	50	50	1	15	15	0	0	0	0	0	0	0	0	0	0	0	0	0	0	0	0	0	0	0	0	0	0	0	0	0	0	0	0	0	0	0	0	0	0	50.9824	54.9761	41.9241	28.8968
KasetsartUniversity	school	1140000	10	Tabebuia rosea	22	0.611111	30	30	4	97	40	20	35	0	2	0	0	0	0	0	0	0	0	0	0	0	0	0	0	0	0	0	0	0	0	0	0	0	0	0	0	0	0	0	0	43.7479	52.5021	39.6125	29.2408
KasetsartUniversity	school	1140000	11	Peltophorum pterocarpum	22	0.611111	400	400	5	335	120	90	50	70	5	0	0	0	0	0	0	0	0	0	0	0	0	0	0	0	0	0	0	0	0	0	0	0	0	0	0	0	0	0	0	53.0182	40.8119	36.967	28.5303
KasetsartUniversity	school	1140000	12	Cassia fistula	22	0.611111	800	800	3	47	30	15	0	0	0	0	0	0	0	0	0	0	0	0	0	0	0	0	0	0	0	0	0	0	2	0	0	0	0	0	0	0	0	0	0	49.3451	41.9679	38.6343	28.3873
KasetsartUniversity	school	1140000	13	Samanea saman	22	0.611111	60	60	1	15	15	0	0	0	0	0	0	0	0	0	0	0	0	0	0	0	0	0	0	0	0	0	0	0	0	0	0	0	0	0	0	0	0	0	0	54.3926	56.9009	42.3238	29.1623
KasetsartUniversity	school	1140000	14	Tabebuia chrysantha	22	0.611111	80	80	3	90	30	15	45	0	0	0	0	0	0	0	0	0	0	0	0	0	0	0	0	0	0	0	0	0	0	0	0	0	0	0	0	0	0	0	0	25.1798	39.3906	35.7906	28.545
KasetsartUniversity	school	1140000	15	Ruellia tuberosa	22	0.611111	40	40	1	5	5	0	0	0	0	0	0	0	0	0	0	0	0	0	0	0	0	0	0	0	0	0	0	0	0	0	0	0	0	0	0	0	0	0	0	57.0823	48.2668	40.1964	28.7751
KasetsartUniversity	school	1140000	16	Peltophorum pterocarpum	22	0.611111	700	700	4	85	30	20	20	15	0	0	0	0	0	0	0	0	0	0	0	0	0	0	0	0	0	0	0	0	0	0	0	0	0	0	0	0	0	0	0	45.0563	39.2155	35.6123	28.5192
KasetsartUniversity	school	1140000	17	Wrightia religiosa	22	0.611111	30	30	1	4	4	0	0	0	0	0	0	0	0	0	0	0	0	0	0	0	0	0	0	0	0	0	0	0	0	0	0	0	0	0	0	0	0	0	0	18.6417	18.0693	19.5557	20.6117
KasetsartUniversity	school	1140000	18	Peltophorum pterocarpum	22	0.611111	400	400	5	86	40	25	10	10	1	0	0	0	0	0	0	0	0	0	0	0	0	0	0	0	0	0	0	0	0	0	0	0	0	0	0	0	0	0	0	20.8341	18.6166	18.5679	20.5643
KasetsartUniversity	school	1140000	19	Cassia fistula	22	0.611111	4000	4000	5	81	50	0	5	10	0	1	0	0	0	0	0	0	0	0	0	0	0	0	0	0	0	0	0	0	15	0	0	0	0	0	0	0	0	0	0	29.0589	19.8125	18.2081	20.6136
KasetsartUniversity	school	1140000	20	Samanea saman Cayratia trifolia	22	0.611111	153	150	2	33	0	3	0	30	0	0	0	0	0	0	0	0	0	0	0	0	0	0	0	0	0	0	0	0	0	0	0	0	0	0	0	0	0	0	0	25.3728	18.6021	18.2802	21.0315
KasetsartUniversity	school	1140000	21	Syzygium jambos	22	0.611111	100	100	4	195	50	30	15	100	0	0	0	0	0	0	0	0	0	0	0	0	0	0	0	0	0	0	0	0	0	0	0	0	0	0	0	0	0	0	0	15.5843	17.582	18.3988	21.2451
KasetsartUniversity	school	1140000	22	Lagerstroemia speciosa	22	0.611111	100	100	3	36	30	0	0	5	1	0	0	0	0	0	0	0	0	0	0	0	0	0	0	0	0	0	0	0	0	0	0	0	0	0	0	0	0	0	0	25.6296	19.835	18.1135	21.0315
KasetsartUniversity	school	1140000	23	Cassia fistula	22	0.611111	500	500	2	18	15	0	0	0	0	0	0	0	0	0	0	0	0	0	0	0	0	0	0	0	0	0	0	0	3	0	0	0	0	0	0	0	0	0	0	17.8114	25.4302	27.909	29.956
KasetsartUniversity	school	1140000	24	Couroupita guianensis	22	0.611111	3	3	1	2	2	0	0	0	0	0	0	0	0	0	0	0	0	0	0	0	0	0	0	0	0	0	0	0	0	0	0	0	0	0	0	0	0	0	0	28.8776	26.0043	28.0507	29.6236
KasetsartUniversity	school	1140000	25	Peltophorum pterocarpum	22	0.611111	2000	2000	4	285	200	30	0	50	5	0	0	0	0	0	0	0	0	0	0	0	0	0	0	0	0	0	0	0	0	0	0	0	0	0	0	0	0	0	0	41.2604	26.5879	28.5347	29.1354
KasetsartUniversity	school	1140000	26	Tabebuia rosea	22	0.611111	80	80	1	10	10	0	0	0	0	0	0	0	0	0	0	0	0	0	0	0	0	0	0	0	0	0	0	0	0	0	0	0	0	0	0	0	0	0	0	31.2559	26.4009	29.1266	28.4489
KasetsartUniversity	school	1140000	27	Caesalpinia pulcherrima	22	0.611111	300	300	1	20	20	0	0	0	0	0	0	0	0	0	0	0	0	0	0	0	0	0	0	0	0	0	0	0	0	0	0	0	0	0	0	0	0	0	0	27.0645	26.5854	28.5626	28.6932
KasetsartUniversity	school	1140000	28	Peltophorum pterocarpum	22	0.611111	1000	1000	4	95	50	10	5	30	0	0	0	0	0	0	0	0	0	0	0	0	0	0	0	0	0	0	0	0	0	0	0	0	0	0	0	0	0	0	0	50.3446	30.6071	17.088	12.9117
KasetsartUniversity	school	1140000	29	Mimusops elengi	22	0.611111	200	200	4	26	0	5	15	0	0	0	0	0	0	0	0	0	0	0	0	0	0	0	0	0	0	0	1	0	5	0	0	0	0	0	0	0	0	0	0	66.1708	35.965	19.0977	13.2425
KasetsartUniversity	school	1140000	30	Sesbania grandiflora	22	0.611111	10	0	0	0	0	0	0	0	0	0	0	0	0	0	0	0	0	0	0	0	0	0	0	0	0	0	0	0	0	0	0	0	0	0	0	0	0	0	0	59.6742	35.0479	19.6154	13.3179
KasetsartUniversity	school	1140000	31	Ruellia tuberosa	22	0.611111	67	37	1	3	3	0	0	0	0	0	0	0	0	0	0	0	0	0	0	0	0	0	0	0	0	0	0	0	0	0	0	0	0	0	0	0	0	0	0	60.3622	32.0534	18.0224	12.9214
KasetsartUniversity	school	1140000	32	Helianthus annuus	22	0.611111	8	8	1	20	20	0	0	0	0	0	0	0	0	0	0	0	0	0	0	0	0	0	0	0	0	0	0	0	0	0	0	0	0	0	0	0	0	0	0	37.7702	30.3937	16.9986	12.6316
KasetsartUniversity	school	1140000	33	Delonix regia	22	0.611111	1000	0	0	0	0	0	0	0	0	0	0	0	0	0	0	0	0	0	0	0	0	0	0	0	0	0	0	0	0	0	0	0	0	0	0	0	0	0	0	56.679	36.286	20.0225	13.0261
KasetsartUniversity	school	1140000	34	Nymphaea nouchali	22	0.611111	5	5	2	13	5	0	0	8	0	0	0	0	0	0	0	0	0	0	0	0	0	0	0	0	0	0	0	0	0	0	0	0	0	0	0	0	0	0	0	36.6999	30.873	19.1366	12.8912
KasetsartUniversity	school	1140000	35	Echinodorus cordifolius	22	0.611111	53	53	2	6	0	0	0	4	0	0	0	0	2	0	0	0	0	0	0	0	0	0	0	0	0	0	0	0	0	0	0	0	0	0	0	0	0	0	0	67.5967	37.6598	19.7367	13.0857
KasetsartUniversity	school	1140000	36	Tridax procumbens Emilia sonchifolia	22	0.611111	1200	1200	1	25	0	0	0	25	0	0	0	0	0	0	0	0	0	0	0	0	0	0	0	0	0	0	0	0	0	0	0	0	0	0	0	0	0	0	0	26.9861	18.8703	17.1062	16.2448
LanPraRatchaNuSaowaree	commercial	4700	1	Allamanda cathartica Tabernaemontana pandacaqui	3	1	70	0	0	0	0	0	0	0	0	0	0	0	0	0	0	0	0	0	0	0	0	0	0	0	0	0	0	0	0	0	0	0	0	0	0	0	0	0	0	26.0445	18.5465	17.0657	16.2404
LanPraRatchaNuSaowaree	commercial	4700	2	Hymenocallis littoralis	3	1	2	2	1	10	10	0	0	0	0	0	0	0	0	0	0	0	0	0	0	0	0	0	0	0	0	0	0	0	0	0	0	0	0	0	0	0	0	0	0	16.1967	15.5174	16.2097	16.0203
LanPraRatchaNuSaowaree	commercial	4700	3	Wrightia religiosa	3	1	100	100	1	5	0	5	0	0	0	0	0	0	0	0	0	0	0	0	0	0	0	0	0	0	0	0	0	0	0	0	0	0	0	0	0	0	0	0	0	15.8658	17.6165	16.109	15.8855
MahidolUniversity	school	64700	1	Caesalpinia pulcherrima	14	1.55556	70	50	1	10	10	0	0	0	0	0	0	0	0	0	0	0	0	0	0	0	0	0	0	0	0	0	0	0	0	0	0	0	0	0	0	0	0	0	0	20.0373	20.0711	17.4333	16.3709
MahidolUniversity	school	64700	2	Nelumbo nucifera Ruellia tuberosa Torenia fournieri Turnera ulmifolia	14	1.55556	24	24	2	13	9	0	0	4	0	0	0	0	0	0	0	0	0	0	0	0	0	0	0	0	0	0	0	0	0	0	0	0	0	0	0	0	0	0	0	11.6315	9.24767	10.0711	10.7815
MahidolUniversity	school	64700	3	Pseuderanthemum andersonii	14	1.55556	120	120	1	11	11	0	0	0	0	0	0	0	0	0	0	0	0	0	0	0	0	0	0	0	0	0	0	0	0	0	0	0	0	0	0	0	0	0	0	7.60747	8.43744	9.63001	10.7731
MahidolUniversity	school	64700	4	Ipomoea carnea	14	1.55556	92	70	3	123	120	2	0	0	0	0	0	0	0	0	0	0	0	0	0	0	0	0	0	0	0	0	0	0	0	0	0	0	1	0	0	0	0	0	0	12.4206	8.51189	9.42307	10.4741
MahidolUniversity	school	64700	5	Plumeria	14	1.55556	45	0	0	0	0	0	0	0	0	0	0	0	0	0	0	0	0	0	0	0	0	0	0	0	0	0	0	0	0	0	0	0	0	0	0	0	0	0	0	15.7355	12.1401	9.32647	9.6523
MahidolUniversity	school	64700	6	Podranea ricasoliana Rosa	14	1.55556	15	0	0	0	0	0	0	0	0	0	0	0	0	0	0	0	0	0	0	0	0	0	0	0	0	0	0	0	0	0	0	0	0	0	0	0	0	0	0	16.9267	13.161	9.85694	10.1378
MahidolUniversity	school	64700	7	Jacaranda Bougainvillea Rondeletia leucophylla	14	1.55556	380	0	0	0	0	0	0	0	0	0	0	0	0	0	0	0	0	0	0	0	0	0	0	0	0	0	0	0	0	0	0	0	0	0	0	0	0	0	0	8.17704	10.3674	8.89704	10.0962
MahidolUniversity	school	64700	8	Clerodendrum x speciosum	14	1.55556	352	350	1	30	30	0	0	0	0	0	0	0	0	0	0	0	0	0	0	0	0	0	0	0	0	0	0	0	0	0	0	0	0	0	0	0	0	0	0	8.35936	6.70233	7.82559	9.57204
MahidolUniversity	school	64700	9	Lantana camara	14	1.55556	300	300	1	7	7	0	0	0	0	0	0	0	0	0	0	0	0	0	0	0	0	0	0	0	0	0	0	0	0	0	0	0	0	0	0	0	0	0	0	13.0517	10.9925	8.75017	9.34497
Par3SrinakarinGolf	commercial	10000	1	Cassia fistula	3	1	150	150	1	80	80	0	0	0	0	0	0	0	0	0	0	0	0	0	0	0	0	0	0	0	0	0	0	0	0	0	0	0	0	0	0	0	0	0	0	11.53	8.95944	9.48038	10.4297
Par3SrinakarinGolf	commercial	10000	2	Tabebuia argentea	3	1	20	20	2	19	15	0	0	0	0	0	0	0	0	0	0	4	0	0	0	0	0	0	0	0	0	0	0	0	0	0	0	0	0	0	0	0	0	0	0	3.76179	6.24969	7.80088	10.4559
Par3SrinakarinGolf	commercial	10000	3	Hygrophila erecta	3	1	15	15	1	2	2	0	0	0	0	0	0	0	0	0	0	0	0	0	0	0	0	0	0	0	0	0	0	0	0	0	0	0	0	0	0	0	0	0	0	6.43483	11.6596	10.7005	10.5357
PrincessMotherMemorialPark	park	7920	1	Lagerstroemia speciosa	3	1	30	30	2	7	5	0	0	0	0	0	0	0	0	0	0	0	0	0	0	0	0	0	0	0	0	0	0	0	2	0	0	0	0	0	0	0	0	0	0	16.2827	13.1573	10.2243	11.1242
PrincessMotherMemorialPark	park	7920	2	Cassia fistula	3	1	1000	1000	3	18	10	5	0	0	0	0	0	0	0	0	0	0	0	0	0	0	0	0	0	0	0	0	0	0	3	0	0	0	0	0	0	0	0	0	0	4.885	7.12447	8.91198	9.85335
PrincessMotherMemorialPark	park	7920	3	Plumeria	3	1	80	0	0	0	0	0	0	0	0	0	0	0	0	0	0	0	0	0	0	0	0	0	0	0	0	0	0	0	0	0	0	0	0	0	0	0	0	0	0	16.0231	9.89328	9.10255	9.8671
PublicParkinCommemorationofHMtheKings6thCycleBirthday	park	52000	1	Ruellia tuberosa	8	1	30	30	2	17	15	0	0	0	0	0	0	0	0	0	0	0	0	0	0	0	0	0	0	0	0	2	0	0	0	0	0	0	0	0	0	0	0	0	0	2.82739	9.38041	9.54055	10.2954
PublicParkinCommemorationofHMtheKings6thCycleBirthday	park	52000	2	Ocimum × citriodorum Ocimum basilicum	8	1	64	64	2	35	20	0	0	15	0	0	0	0	0	0	0	0	0	0	0	0	0	0	0	0	0	0	0	0	0	0	0	0	0	0	0	0	0	0	0	5.75701	8.86192	9.98961	10.2985
PublicParkinCommemorationofHMtheKings6thCycleBirthday	park	52000	3	Zephyranthes grandiflora	8	1	25	25	1	35	35	0	0	0	0	0	0	0	0	0	0	0	0	0	0	0	0	0	0	0	0	0	0	0	0	0	0	0	0	0	0	0	0	0	0	7.40116	8.75875	8.94937	10.3608
PublicParkinCommemorationofHMtheKings6thCycleBirthday	park	52000	4	Turnera ulmifolia	8	1	30	30	1	28	0	28	0	0	0	0	0	0	0	0	0	0	0	0	0	0	0	0	0	0	0	0	0	0	0	0	0	0	0	0	0	0	0	0	0	3.77657	6.64773	8.84827	10.613
PublicParkinCommemorationofHMtheKings6thCycleBirthday	park	52000	5	Ruellia tuberosa	8	1	50	50	2	32	30	0	0	0	2	0	0	0	0	0	0	0	0	0	0	0	0	0	0	0	0	0	0	0	0	0	0	0	0	0	0	0	0	0	0	16.5078	14.7374	10.9958	11.3962
PublicParkinCommemorationofHMtheKings6thCycleBirthday	park	52000	6	Nerium oleander	8	1	120	0	0	0	0	0	0	0	0	0	0	0	0	0	0	0	0	0	0	0	0	0	0	0	0	0	0	0	0	0	0	0	0	0	0	0	0	0	0	7.73132	8.71541	8.0477	10.8682
PublicParkinCommemorationofHMtheKings6thCycleBirthday	park	52000	7	Murraya paniculata	8	1	5	5	1	10	10	0	0	0	0	0	0	0	0	0	0	0	0	0	0	0	0	0	0	0	0	0	0	0	0	0	0	0	0	0	0	0	0	0	0	7.74443	8.2517	8.28192	10.0258
PublicParkinCommemorationofHMtheKings6thCycleBirthday	park	52000	8	Plumeria	8	1	50	0	0	0	0	0	0	0	0	0	0	0	0	0	0	0	0	0	0	0	0	0	0	0	0	0	0	0	0	0	0	0	0	0	0	0	0	0	0	12.7091	11.4884	9.53167	10.1809
RamkhamhaengUniversity	school	467000	1	Ruellia tuberosa	15	0.652174	200	200	2	13	10	3	0	0	0	0	0	0	0	0	0	0	0	0	0	0	0	0	0	0	0	0	0	0	0	0	0	0	0	0	0	0	0	0	0	7.81673	10.5693	8.51965	9.43215
RamkhamhaengUniversity	school	467000	2	Peltophorum pterocarpum	15	0.652174	150	150	3	110	50	35	25	0	0	0	0	0	0	0	0	0	0	0	0	0	0	0	0	0	0	0	0	0	0	0	0	0	0	0	0	0	0	0	0	14.9604	18.0552	19.2091	19.7487
RamkhamhaengUniversity	school	467000	3	Caesalpinia pulcherrima	15	0.652174	500	500	3	205	150	25	0	30	0	0	0	0	0	0	0	0	0	0	0	0	0	0	0	0	0	0	0	0	0	0	0	0	0	0	0	0	0	0	0	13.7481	20.5136	19.9867	19.8568
RamkhamhaengUniversity	school	467000	4	Lagerstroemia speciosa	15	0.652174	60	60	3	52	30	10	0	0	12	0	0	0	0	0	0	0	0	0	0	0	0	0	0	0	0	0	0	0	0	0	0	0	0	0	0	0	0	0	0	16.9417	18.91	17.8813	19.2181
RamkhamhaengUniversity	school	467000	5	Peltophorum pterocarpum	15	0.652174	500	500	5	422	200	150	30	40	2	0	0	0	0	0	0	0	0	0	0	0	0	0	0	0	0	0	0	0	0	0	0	0	0	0	0	0	0	0	0	21.85	24.4942	21.581	20.4405
RamkhamhaengUniversity	school	467000	6	Cassia fistula	15	0.652174	850	850	3	308	280	25	0	0	3	0	0	0	0	0	0	0	0	0	0	0	0	0	0	0	0	0	0	0	0	0	0	0	0	0	0	0	0	0	0	17.5251	22.1883	20.8652	20.1035
RamkhamhaengUniversity	school	467000	7	Tabebuia rosea	15	0.652174	150	150	1	20	20	0	0	0	0	0	0	0	0	0	0	0	0	0	0	0	0	0	0	0	0	0	0	0	0	0	0	0	0	0	0	0	0	0	0	32.6852	23.3341	20.8583	20.2324
RamkhamhaengUniversity	school	467000	8	Couroupita guianensis	15	0.652174	30	30	4	160	40	25	15	80	0	0	0	0	0	0	0	0	0	0	0	0	0	0	0	0	0	0	0	0	0	0	0	0	0	0	0	0	0	0	0	15.948	22.1684	21.4837	20.7113
RamkhamhaengUniversity	school	467000	9	Delonix regia	15	0.652174	75	75	1	20	20	0	0	0	0	0	0	0	0	0	0	0	0	0	0	0	0	0	0	0	0	0	0	0	0	0	0	0	0	0	0	0	0	0	0	43.7182	24.1876	21.3152	20.6399
RamkhamhaengUniversity	school	467000	10	Cassia fistula	15	0.652174	2000	2000	2	215	200	0	0	0	15	0	0	0	0	0	0	0	0	0	0	0	0	0	0	0	0	0	0	0	0	0	0	0	0	0	0	0	0	0	0	21.1753	21.1929	20.0486	20.2146
RamkhamhaengUniversity	school	467000	11	Ruellia tuberosa	15	0.652174	125	25	1	15	15	0	0	0	0	0	0	0	0	0	0	0	0	0	0	0	0	0	0	0	0	0	0	0	0	0	0	0	0	0	0	0	0	0	0	28.1637	22.5668	20.4233	20.501
RamkhamhaengUniversity	school	467000	12	Coccinia grandis	15	0.652174	10	10	1	30	30	0	0	0	0	0	0	0	0	0	0	0	0	0	0	0	0	0	0	0	0	0	0	0	0	0	0	0	0	0	0	0	0	0	0	20.4256	21.7948	21.2679	20.9453
RamkhamhaengUniversity	school	467000	13	Cassia fistula	15	0.652174	500	500	3	42	30	10	0	0	2	0	0	0	0	0	0	0	0	0	0	0	0	0	0	0	0	0	0	0	0	0	0	0	0	0	0	0	0	0	0	28.3999	22.0182	26.2036	27.3452
RamkhamhaengUniversity	school	467000	14	Jatropha integerrima	15	0.652174	30	30	3	75	30	25	0	20	0	0	0	0	0	0	0	0	0	0	0	0	0	0	0	0	0	0	0	0	0	0	0	0	0	0	0	0	0	0	0	37.7649	26.0866	26.0716	25.7837
RamkhamhaengUniversity	school	467000	15	Ruellia tuberosa	15	0.652174	25	25	1	20	20	0	0	0	0	0	0	0	0	0	0	0	0	0	0	0	0	0	0	0	0	0	0	0	0	0	0	0	0	0	0	0	0	0	0	32.1344	24.266	25.9892	26.0664
RamkhamhaengUniversity	school	467000	16	Mangifera indica	15	0.652174	120	120	1	5	5	0	0	0	0	0	0	0	0	0	0	0	0	0	0	0	0	0	0	0	0	0	0	0	0	0	0	0	0	0	0	0	0	0	0	19.2343	18.1632	25.5252	26.6485
RamkhamhaengUniversity	school	467000	17	Ruellia tuberosa	15	0.652174	40	40	2	33	30	0	0	0	0	0	0	0	0	0	0	0	0	0	0	0	0	0	0	0	0	0	3	0	0	0	0	0	0	0	0	0	0	0	0	42.9065	31.1401	26.5788	24.6876
RamkhamhaengUniversity	school	467000	18	Cassia fistula	15	0.652174	150	150	1	20	20	0	0	0	0	0	0	0	0	0	0	0	0	0	0	0	0	0	0	0	0	0	0	0	0	0	0	0	0	0	0	0	0	0	0	28.6106	23.367	25.8639	25.6258
RamkhamhaengUniversity	school	467000	19	Ixora finlaysoniana	15	0.652174	25	25	1	15	15	0	0	0	0	0	0	0	0	0	0	0	0	0	0	0	0	0	0	0	0	0	0	0	0	0	0	0	0	0	0	0	0	0	0	27.7362	22.0521	25.9769	26.7127
RamkhamhaengUniversity	school	467000	20	Peltophorum pterocarpum	15	0.652174	200	200	3	205	180	10	15	0	0	0	0	0	0	0	0	0	0	0	0	0	0	0	0	0	0	0	0	0	0	0	0	0	0	0	0	0	0	0	0	16.6393	22.1014	25.5095	25.141
RamkhamhaengUniversity	school	467000	21	Tabebuia chrysantha	15	0.652174	80	80	1	15	15	0	0	0	0	0	0	0	0	0	0	0	0	0	0	0	0	0	0	0	0	0	0	0	0	0	0	0	0	0	0	0	0	0	0	5.92624	7.15318	6.63925	6.02367
RamkhamhaengUniversity	school	467000	22	Wrightia religiosa	15	0.652174	40	40	1	10	10	0	0	0	0	0	0	0	0	0	0	0	0	0	0	0	0	0	0	0	0	0	0	0	0	0	0	0	0	0	0	0	0	0	0	5.90162	4.6011	7.44224	6.42482
RamkhamhaengUniversity	school	467000	23	Crinum asiaticum	15	0.652174	9	9	1	20	20	0	0	0	0	0	0	0	0	0	0	0	0	0	0	0	0	0	0	0	0	0	0	0	0	0	0	0	0	0	0	0	0	0	0	3.64942	5.45333	7.18904	6.27783
RoyalPavilionMahajetsadabadin	commercial	6020	1	Ruellia tuberosa	3	1	350	350	3	78	43	32	0	0	0	0	0	0	0	0	0	0	0	0	0	0	0	0	0	0	0	0	0	0	0	0	0	0	3	0	0	0	0	0	0	7.48058	5.09814	6.19617	5.97867
RoyalPavilionMahajetsadabadin	commercial	6020	2	Portulaca oleracea	3	1	64	64	2	58	35	23	0	0	0	0	0	0	0	0	0	0	0	0	0	0	0	0	0	0	0	0	0	0	0	0	0	0	0	0	0	0	0	0	0	8.31086	5.45053	5.546	5.73433
RoyalPavilionMahajetsadabadin	commercial	6020	3	Ruellia tuberosa	3	1	571	70	2	25	20	5	0	0	0	0	0	0	0	0	0	0	0	0	0	0	0	0	0	0	0	0	0	0	0	0	0	0	0	0	0	0	0	0	0	9.72863	7.99097	6.3405	5.91653
RoyalRailwayStation	commercial	5472	1	Asystasia gangetica Ruellia tuberosa	3	1	340	340	5	81	70	2	0	6	1	0	0	0	0	0	0	0	0	0	0	0	0	0	0	0	0	0	0	0	0	0	0	0	2	0	0	0	0	0	0	13.9555	9.60055	6.35459	5.89242
RoyalRailwayStation	commercial	5472	2	Cosmos sulphureus Tagetes erecta	3	1	80	80	1	50	50	0	0	0	0	0	0	0	0	0	0	0	0	0	0	0	0	0	0	0	0	0	0	0	0	0	0	0	0	0	0	0	0	0	0	14.9725	7.61906	5.46168	5.64624
RoyalRailwayStation	commercial	5472	3	Ruellia tuberosa Leucaena leucocephala	3	1	17	17	2	38	30	8	0	0	0	0	0	0	0	0	0	0	0	0	0	0	0	0	0	0	0	0	0	0	0	0	0	0	0	0	0	0	0	0	0	8.29775	6.82727	5.11318	5.63245
SchoolSumranWittaya	school	1000	1	Musa sapientum	2	1	30	30	2	40	20	20	0	0	0	0	0	0	0	0	0	0	0	0	0	0	0	0	0	0	0	0	0	0	0	0	0	0	0	0	0	0	0	0	0	9.04025	7.84204	5.75908	5.70829
SchoolSumranWittaya	school	1000	2	Quisqualis indica	2	1	3000	3000	2	6	5	0	0	0	0	0	0	0	0	0	0	0	1	0	0	0	0	0	0	0	0	0	0	0	0	0	0	0	0	0	0	0	0	0	0	17.149	8.56652	6.86973	4.9345
SirirajHospital	commercial	4470	1	Murraya paniculata	3	1	50	50	1	10	10	0	0	0	0	0	0	0	0	0	0	0	0	0	0	0	0	0	0	0	0	0	0	0	0	0	0	0	0	0	0	0	0	0	0	9.63421	6.93158	5.79569	4.69893
SirirajHospital	commercial	4470	2	Thunbergia laurifolia	3	1	25	25	1	30	30	0	0	0	0	0	0	0	0	0	0	0	0	0	0	0	0	0	0	0	0	0	0	0	0	0	0	0	0	0	0	0	0	0	0	13.5545	8.65524	6.82046	4.93897
SirirajHospital	commercial	4470	3	Plumeria	3	1	200	0	0	0	0	0	0	0	0	0	0	0	0	0	0	0	0	0	0	0	0	0	0	0	0	0	0	0	0	0	0	0	0	0	0	0	0	0	0	19.6366	8.26027	6.72801	4.79772
SrinakharinwirotUniversity	school	112000	1	Lagerstroemia speciosa	7	0.636364	300	300	4	133	55	30	0	40	8	0	0	0	0	0	0	0	0	0	0	0	0	0	0	0	0	0	0	0	0	0	0	0	0	0	0	0	0	0	0	15.125	7.75418	6.80272	4.83658
SrinakharinwirotUniversity	school	112000	2	Tabebuia rosea	7	0.636364	150	150	2	45	30	0	0	15	0	0	0	0	0	0	0	0	0	0	0	0	0	0	0	0	0	0	0	0	0	0	0	0	0	0	0	0	0	0	0	24.4114	11.5339	7.46383	5.41667
SrinakharinwirotUniversity	school	112000	3	Moringa oleifera	7	0.636364	50	50	1	20	20	0	0	0	0	0	0	0	0	0	0	0	0	0	0	0	0	0	0	0	0	0	0	0	0	0	0	0	0	0	0	0	0	0	0	23.9393	12.102	8.18685	5.47891
SrinakharinwirotUniversity	school	112000	4	Wrightia religiosa	7	0.636364	20	20	1	3	3	0	0	0	0	0	0	0	0	0	0	0	0	0	0	0	0	0	0	0	0	0	0	0	0	0	0	0	0	0	0	0	0	0	0	19.0046	11.5109	7.97071	5.40733
SrinakharinwirotUniversity	school	112000	5	Tabebuia rosea	7	0.636364	30	30	2	11	10	0	0	0	0	0	0	0	0	0	0	0	0	0	0	0	0	0	0	0	0	0	0	0	0	0	0	0	0	0	0	0	0	0	1	20.0577	25.5576	27.1641	23.7591
SrinakharinwirotUniversity	school	112000	6	Tabebuia rosea	7	0.636364	300	300	2	45	30	0	15	0	0	0	0	0	0	0	0	0	0	0	0	0	0	0	0	0	0	0	0	0	0	0	0	0	0	0	0	0	0	0	0	32.2399	31.1785	27.496	23.8008
SrinakharinwirotUniversity	school	112000	7	Lagerstroemia speciosa	7	0.636364	200	200	1	30	30	0	0	0	0	0	0	0	0	0	0	0	0	0	0	0	0	0	0	0	0	0	0	0	0	0	0	0	0	0	0	0	0	0	0	30.923	25.6466	26.0347	24.6383
SrinakharinwirotUniversity	school	112000	8	Tabebuia rosea	7	0.636364	240	200	2	25	15	0	10	0	0	0	0	0	0	0	0	0	0	0	0	0	0	0	0	0	0	0	0	0	0	0	0	0	0	0	0	0	0	0	0	41.2839	34.5749	30.504	24.9891
SrinakharinwirotUniversity	school	112000	9	Couroupita guianensis	7	0.636364	32	32	2	70	40	0	0	30	0	0	0	0	0	0	0	0	0	0	0	0	0	0	0	0	0	0	0	0	0	0	0	0	0	0	0	0	0	0	0	44.0134	36.982	28.8278	25.0163
SrinakharinwirotUniversity	school	112000	10	Gustavia gracillima	7	0.636364	3	3	2	13	7	0	0	6	0	0	0	0	0	0	0	0	0	0	0	0	0	0	0	0	0	0	0	0	0	0	0	0	0	0	0	0	0	0	0	26.706	23.2846	23.7522	23.3987
SrinakharinwirotUniversity	school	112000	11	Hibiscus rosa-sinensis	7	0.636364	8	0	0	0	0	0	0	0	0	0	0	0	0	0	0	0	0	0	0	0	0	0	0	0	0	0	0	0	0	0	0	0	0	0	0	0	0	0	0	31.4785	33.2349	29.3307	23.6541
StatueKingRama1	park	50000	1	Plumeria	6	0.75	18	0	0	0	0	0	0	0	0	0	0	0	0	0	0	0	0	0	0	0	0	0	0	0	0	0	0	0	0	0	0	0	0	0	0	0	0	0	0	46.6013	37.7868	31.8432	24.5008
StatueKingRama1	park	50000	2	Bougainvillea	6	0.75	26	0	0	0	0	0	0	0	0	0	0	0	0	0	0	0	0	0	0	0	0	0	0	0	0	0	0	0	0	0	0	0	0	0	0	0	0	0	0	35.3622	36.3138	32.3665	24.6628
StatueKingRama1	park	50000	3	Caesalpinia pulcherrima	6	0.75	84	80	1	10	10	0	0	0	0	0	0	0	0	0	0	0	0	0	0	0	0	0	0	0	0	0	0	0	0	0	0	0	0	0	0	0	0	0	0	21.2463	26.9928	27.865	24.3395
StatueKingRama1	park	50000	4	Caesalpinia pulcherrima	6	0.75	216	200	1	10	10	0	0	0	0	0	0	0	0	0	0	0	0	0	0	0	0	0	0	0	0	0	0	0	0	0	0	0	0	0	0	0	0	0	0	19.5395	18.3363	21.9288	23.9025
StatueKingRama1	park	50000	5	Ocimum basilicum Portulaca oleracea	6	0.75	80	80	2	11	10	1	0	0	0	0	0	0	0	0	0	0	0	0	0	0	0	0	0	0	0	0	0	0	0	0	0	0	0	0	0	0	0	0	0	29.8825	25.4676	27.368	24.0114
StatueKingRama1	park	50000	6	Ocimum tenuiflorum	6	0.75	700	700	2	21	20	0	0	0	0	0	0	0	0	0	0	0	0	0	0	0	0	0	0	0	0	0	0	0	0	0	0	0	0	0	1	0	0	0	0	43.8591	39.5657	33.3748	23.5946
StatueKingRama1	park	50000	7	Caesalpinia pulcherrima	6	0.75	100	100	1	10	10	0	0	0	0	0	0	0	0	0	0	0	0	0	0	0	0	0	0	0	0	0	0	0	0	0	0	0	0	0	0	0	0	0	0	32.9424	34.9322	32.2086	24.3088
StatueKingRama1	park	50000	8	Plumeria	6	0.75	400	0	0	0	0	0	0	0	0	0	0	0	0	0	0	0	0	0	0	0	0	0	0	0	0	0	0	0	0	0	0	0	0	0	0	0	0	0	0	35.7632	33.4558	27.7656	25.2818
SuanBenjakitti1	park	108000	1	Tabebuia rosea	10	0.909091	200	200	1	10	10	0	0	0	0	0	0	0	0	0	0	0	0	0	0	0	0	0	0	0	0	0	0	0	0	0	0	0	0	0	0	0	0	0	0	15.6434	25.058	23.2454	24.1763
SuanBenjakitti1	park	108000	2	Caesalpinia pulcherrima	10	0.909091	12	12	2	36	35	1	0	0	0	0	0	0	0	0	0	0	0	0	0	0	0	0	0	0	0	0	0	0	0	0	0	0	0	0	0	0	0	0	0	39.6203	38.6318	32.0641	22.9625
SuanBenjakitti1	park	108000	3	Lagerstroemia macrocarpa	10	0.909091	150	50	2	26	25	0	0	0	1	0	0	0	0	0	0	0	0	0	0	0	0	0	0	0	0	0	0	0	0	0	0	0	0	0	0	0	0	0	0	26.1651	28.893	27.9645	23.1372
SuanBenjakitti1	park	108000	4	Lagerstroemia speciosa	10	0.909091	800	800	3	148	100	0	0	40	8	0	0	0	0	0	0	0	0	0	0	0	0	0	0	0	0	0	0	0	0	0	0	0	0	0	0	0	0	0	0	24.3239	18.7817	20.3441	19.0683
SuanBenjakitti1	park	108000	5	Erythrina variegata	10	0.909091	150	70	2	89	85	0	0	0	0	0	0	0	0	0	0	0	0	0	0	0	0	0	0	0	0	0	0	0	0	0	0	0	0	0	0	4	0	0	0	14.439	21.569	17.6429	18.9859
SuanBenjakitti1	park	108000	6	Cassia surattensis	10	0.909091	100	100	2	31	25	0	0	0	6	0	0	0	0	0	0	0	0	0	0	0	0	0	0	0	0	0	0	0	0	0	0	0	0	0	0	0	0	0	0	20.2381	19.3502	15.3636	18.3869
SuanBenjakitti1	park	108000	7	Ruellia tuberosa	10	0.909091	45	45	1	10	10	0	0	0	0	0	0	0	0	0	0	0	0	0	0	0	0	0	0	0	0	0	0	0	0	0	0	0	0	0	0	0	0	0	0	22.8155	15.239	13.665	17.7266
SuanBenjakitti1	park	108000	8	Citharexylum spinosum	10	0.909091	1200	1200	3	32	30	0	0	0	0	0	0	0	0	0	0	0	0	0	0	1	0	0	0	0	0	0	0	0	0	0	0	0	0	0	0	0	1	0	0	20.4056	16.4046	15.1669	18.4893
SuanBenjakitti1	park	108000	9	Caesalpinia pulcherrima	10	0.909091	60	60	1	23	20	3	0	0	0	0	0	0	0	0	0	0	0	0	0	0	0	0	0	0	0	0	0	0	0	0	0	0	0	0	0	0	0	0	0	17.244	16.767	15.756	18.6202
SuanBenjakitti1	park	108000	10	Musa rubra	10	0.909091	20	20	1	30	30	0	0	0	0	0	0	0	0	0	0	0	0	0	0	0	0	0	0	0	0	0	0	0	0	0	0	0	0	0	0	0	0	0	0	8.99213	13.9316	16.1876	18.9392
SuanBenjakitti1	park	108000	11	Callistemon viminalis	10	0.909091	100	100	2	16	10	6	0	0	0	0	0	0	0	0	0	0	0	0	0	0	0	0	0	0	0	0	0	0	0	0	0	0	0	0	0	0	0	0	0	24.4546	16.7337	14.7729	18.438
SuanBenjakitti2	park	66000	1	Lagerstroemia speciosa	7	0.875	30	30	1	30	30	0	0	0	0	0	0	0	0	0	0	0	0	0	0	0	0	0	0	0	0	0	0	0	0	0	0	0	0	0	0	0	0	0	0	24.4831	16.3466	16.8393	19.8855
SuanBenjakitti2	park	66000	2	Couroupita guianensis	7	0.875	4	4	2	2	1	0	0	1	0	0	0	0	0	0	0	0	0	0	0	0	0	0	0	0	0	0	0	0	0	0	0	0	0	0	0	0	0	0	0	18.0112	21.2129	18.3512	20.0765
SuanBenjakitti2	park	66000	3	Cassia fistula	7	0.875	150	150	1	55	55	0	0	0	0	0	0	0	0	0	0	0	0	0	0	0	0	0	0	0	0	0	0	0	0	0	0	0	0	0	0	0	0	0	0	25.476	19.6469	17.3542	19.9924
SuanBenjakitti2	park	66000	4	Plumeria	7	0.875	50	0	0	0	0	0	0	0	0	0	0	0	0	0	0	0	0	0	0	0	0	0	0	0	0	0	0	0	0	0	0	0	0	0	0	0	0	0	0	27.5119	16.2565	16.0307	19.4859
SuanBenjakitti2	park	66000	5	Couroupita guianensis	7	0.875	10	10	2	5	3	0	0	2	0	0	0	0	0	0	0	0	0	0	0	0	0	0	0	0	0	0	0	0	0	0	0	0	0	0	0	0	0	0	0	6.81319	9.42319	17.9809	20.228
SuanBenjakitti2	park	66000	6	Zoysia japonica	7	0.875	1600	1600	1	1	0	0	0	1	0	0	0	0	0	0	0	0	0	0	0	0	0	0	0	0	0	0	0	0	0	0	0	0	0	0	0	0	0	0	0	0.0333218	5.0206	16.8432	20.5536
SuanBenjakitti2	park	66000	7	Saraca asoca	7	0.875	50	0	0	0	0	0	0	0	0	0	0	0	0	0	0	0	0	0	0	0	0	0	0	0	0	0	0	0	0	0	0	0	0	0	0	0	0	0	0	60.2998	40.6983	30.1677	21.6738
SuanBenjakitti2	park	66000	8	Cerbera odollam	7	0.875	5	0	0	0	0	0	0	0	0	0	0	0	0	0	0	0	0	0	0	0	0	0	0	0	0	0	0	0	0	0	0	0	0	0	0	0	0	0	0	38.8386	35.8678	29.0414	22.5672
SuanBenjasiri	park	46400	1	Cleome spinosa	7	0.875	795	795	1	30	30	0	0	0	0	0	0	0	0	0	0	0	0	0	0	0	0	0	0	0	0	0	0	0	0	0	0	0	0	0	0	0	0	0	0	62.1375	36.4324	28.2161	21.2832
SuanBenjasiri	park	46400	2	Duranta erecta	7	0.875	600	600	1	2	0	0	0	0	2	0	0	0	0	0	0	0	0	0	0	0	0	0	0	0	0	0	0	0	0	0	0	0	0	0	0	0	0	0	0	50.2366	43.9936	31.0249	21.7733
SuanBenjasiri	park	46400	3	Ipomoea aquatica	7	0.875	103	3	1	24	24	0	0	0	0	0	0	0	0	0	0	0	0	0	0	0	0	0	0	0	0	0	0	0	0	0	0	0	0	0	0	0	0	0	0	20.827	26.4807	25.5279	24.4873
SuanBenjasiri	park	46400	4	Ruellia tuberosa	7	0.875	50	50	2	8	6	2	0	0	0	0	0	0	0	0	0	0	0	0	0	0	0	0	0	0	0	0	0	0	0	0	0	0	0	0	0	0	0	0	0	48.3754	42.0949	33.8364	27.0578
SuanBenjasiri	park	46400	5	Unknown11	7	0.875	500	500	1	1	0	0	0	0	0	0	0	0	0	0	0	0	0	0	0	0	0	0	0	0	0	1	0	0	0	0	0	0	0	0	0	0	0	0	0	41.426	42.8367	31.2873	23.6154
SuanBenjasiri	park	46400	6	Caesalpinia pulcherrima	7	0.875	2040	40	1	15	15	0	0	0	0	0	0	0	0	0	0	0	0	0	0	0	0	0	0	0	0	0	0	0	0	0	0	0	0	0	0	0	0	0	0	26.4867	24.9324	23.2963	18.8764
SuanBenjasiri	park	46400	7	Costus speciosus	7	0.875	60	60	1	30	30	0	0	0	0	0	0	0	0	0	0	0	0	0	0	0	0	0	0	0	0	0	0	0	0	0	0	0	0	0	0	0	0	0	0	67.9593	44.1493	30.9822	20.5977
SuanBenjasiri	park	46400	8	Ipomoea aquatica	7	0.875	28	13	1	12	12	0	0	0	0	0	0	0	0	0	0	0	0	0	0	0	0	0	0	0	0	0	0	0	0	0	0	0	0	0	0	0	0	0	0	19.9939	30.7581	26.1908	19.096
SuanChalermprakiat80years	park	27200	1	Lagerstroemia indica	7	1.16667	350	350	2	190	180	0	0	0	0	0	0	0	10	0	0	0	0	0	0	0	0	0	0	0	0	0	0	0	0	0	0	0	0	0	0	0	0	0	0	7.57096	11.0042	14.3583	14.867
SuanChalermprakiat80years	park	27200	2	Ruellia tuberosa	7	1.16667	25	25	1	15	15	0	0	0	0	0	0	0	0	0	0	0	0	0	0	0	0	0	0	0	0	0	0	0	0	0	0	0	0	0	0	0	0	0	0	30.894	19.7054	21.0708	17.5255
SuanChalermprakiat80years	park	27200	3	Tecoma stans	7	1.16667	75	75	2	50	0	20	30	0	0	0	0	0	0	0	0	0	0	0	0	0	0	0	0	0	0	0	0	0	0	0	0	0	0	0	0	0	0	0	0	21.5413	16.9655	16.3126	16.0159
SuanChalermprakiat80years	park	27200	4	Crinum asiaticum Jatropha integerrima	7	1.16667	83	83	1	125	125	0	0	0	0	0	0	0	0	0	0	0	0	0	0	0	0	0	0	0	0	0	0	0	0	0	0	0	0	0	0	0	0	0	0	12.7528	19.4863	20.165	18.2568
SuanChalermprakiat80years	park	27200	5	Caesalpinia pulcherrima	7	1.16667	50	50	2	83	81	0	0	0	0	0	0	0	0	0	0	0	0	0	0	0	0	0	0	0	0	0	0	0	0	0	0	0	2	0	0	0	0	0	0	35.9339	27.2626	26.8117	22.1708
SuanChalermprakiat80years	park	27200	6	Gomphrena celosioides	7	1.16667	80	80	2	36	35	1	0	0	0	0	0	0	0	0	0	0	0	0	0	0	0	0	0	0	0	0	0	0	0	0	0	0	0	0	0	0	0	0	0	33.7239	30.6741	31.485	24.0009
SuanChaloemPhrakiat80PunsaPorThekThung	park	31100	1	Cassia fistula	6	1	200	200	1	30	30	0	0	0	0	0	0	0	0	0	0	0	0	0	0	0	0	0	0	0	0	0	0	0	0	0	0	0	0	0	0	0	0	0	0	39.3086	41.7786	33.2504	22.8812
SuanChaloemPhrakiat80PunsaPorThekThung	park	31100	2	Ocimum basilicum	6	1	110	100	1	20	20	0	0	0	0	0	0	0	0	0	0	0	0	0	0	0	0	0	0	0	0	0	0	0	0	0	0	0	0	0	0	0	0	0	0	26.8624	26.1015	37.3101	32.8815
SuanChaloemPhrakiat80PunsaPorThekThung	park	31100	3	Nelumbo nucifera	6	1	2	2	2	15	10	0	0	0	0	0	0	0	5	0	0	0	0	0	0	0	0	0	0	0	0	0	0	0	0	0	0	0	0	0	0	0	0	0	0	34.4029	30.3449	33.6251	30.398
SuanChaloemPhrakiat80PunsaPorThekThung	park	31100	4	Peltophorum pterocarpum	6	1	150	150	4	110	40	30	20	20	0	0	0	0	0	0	0	0	0	0	0	0	0	0	0	0	0	0	0	0	0	0	0	0	0	0	0	0	0	0	0	30.1066	38.8454	33.772	28.0255
SuanChaloemPhrakiat80PunsaPorThekThung	park	31100	5	Delonix regia	6	1	50	50	1	5	5	0	0	0	0	0	0	0	0	0	0	0	0	0	0	0	0	0	0	0	0	0	0	0	0	0	0	0	0	0	0	0	0	0	0	41.224	38.2857	35.4741	26.6349
SuanChaloemPhrakiat80PunsaPorThekThung	park	31100	6	Cassia siamea	6	1	80	80	1	7	0	0	0	0	7	0	0	0	0	0	0	0	0	0	0	0	0	0	0	0	0	0	0	0	0	0	0	0	0	0	0	0	0	0	0	56.0544	40.1924	33.5241	28.6793
SuanChaloemPhrakiatForestPark	park	20500	1	Lagerstroemia speciosa	5	1	55	55	4	58	20	25	10	0	3	0	0	0	0	0	0	0	0	0	0	0	0	0	0	0	0	0	0	0	0	0	0	0	0	0	0	0	0	0	0	30.6735	32.2509	35.3275	32.3118
SuanChaloemPhrakiatForestPark	park	20500	2	Peltophorum pterocarpum	5	1	200	200	5	123	70	10	10	30	3	0	0	0	0	0	0	0	0	0	0	0	0	0	0	0	0	0	0	0	0	0	0	0	0	0	0	0	0	0	0	21.2347	27.6475	32.9584	32.2433
SuanChaloemPhrakiatForestPark	park	20500	3	Caesalpinia pulcherrima	5	1	100	100	3	17	10	2	0	5	0	0	0	0	0	0	0	0	0	0	0	0	0	0	0	0	0	0	0	0	0	0	0	0	0	0	0	0	0	0	0	35.185	35.9911	30.5902	28.8494
SuanChaloemPhrakiatForestPark	park	20500	4	Cassia fistula	5	1	800	700	1	15	15	0	0	0	0	0	0	0	0	0	0	0	0	0	0	0	0	0	0	0	0	0	0	0	0	0	0	0	0	0	0	0	0	0	0	23.8976	36.4786	30.8562	25.9634
SuanChaloemPhrakiatForestPark	park	20500	5	Ruellia tuberosa	5	1	10	0	0	0	0	0	0	0	0	0	0	0	0	0	0	0	0	0	0	0	0	0	0	0	0	0	0	0	0	0	0	0	0	0	0	0	0	0	0	32.0056	31.9197	27.6146	24.2301
SuanCharanphirom	park	4800	1	Lagerstroemia indica Hibiscus rosa-sinensis	4	1.33333	105	105	5	138	95	15	0	0	0	0	0	0	25	0	0	0	0	0	1	0	0	0	0	0	0	0	0	0	0	0	0	0	0	0	2	0	0	0	0	47.8814	32.8588	26.4847	24.5568
SuanCharanphirom	park	4800	2	Ixora sp.	4	1.33333	552	550	2	22	20	0	0	0	0	0	0	0	0	0	0	0	0	0	0	0	0	0	0	0	0	0	0	0	0	0	0	0	0	2	0	0	0	0	0	37.9142	30.5295	26.6314	28.1994
SuanCharanphirom	park	4800	3	Ruellia tuberosa	4	1.33333	20	20	1	3	3	0	0	0	0	0	0	0	0	0	0	0	0	0	0	0	0	0	0	0	0	0	0	0	0	0	0	0	0	0	0	0	0	0	0	24.0902	22.3944	27.8391	31.2562
SuanChathuchak	park	1097600	1	Zoysia japonica	35	0.972222	3180	250	4	26	5	10	0	10	0	0	0	0	0	0	0	0	0	0	0	0	0	0	0	0	0	0	0	0	0	0	0	0	0	0	0	1	0	0	0	46.9591	32.0288	25.8738	26.6905
SuanChathuchak	park	1097600	2	Tecoma stans	35	0.972222	630	600	2	17	0	15	0	0	2	0	0	0	0	0	0	0	0	0	0	0	0	0	0	0	0	0	0	0	0	0	0	0	0	0	0	0	0	0	0	30.6176	26.9161	21.3147	23.8244
SuanChathuchak	park	1097600	3	Tagetes erecta Rice Grass	35	0.972222	4200	4200	3	32	20	0	0	0	0	0	0	0	0	0	0	0	0	0	0	0	0	0	0	0	4	0	0	0	0	0	8	0	0	0	0	0	0	0	0	20.6411	19.3956	19.4418	20.6497
SuanChathuchak	park	1097600	4	Lepisanthes fruticosa Poaceae	35	0.972222	500	400	2	135	120	15	0	0	0	0	0	0	0	0	0	0	0	0	0	0	0	0	0	0	0	0	0	0	0	0	0	0	0	0	0	0	0	0	0	20.5303	21.1721	21.4577	20.1103
SuanChathuchak	park	1097600	5	Tagetes erecta Unknown15 Asystasia gangetica	35	0.972222	310	310	2	28	0	20	0	0	0	0	0	0	0	0	0	0	0	0	0	0	0	0	0	0	8	0	0	0	0	0	0	0	0	0	0	0	0	0	0	82.7292	73.679	62.5833	48.3883
SuanChathuchak	park	1097600	6	Caesalpinia pulcherrima Coccinia grandis	35	0.972222	122	122	3	35	30	2	0	0	0	0	0	0	3	0	0	0	0	0	0	0	0	0	0	0	0	0	0	0	0	0	0	0	0	0	0	0	0	0	0	24.9871	41.7817	45.8075	43.8339
SuanChathuchak	park	1097600	7	Caesalpinia pulcherrima Coccinia grandis	35	0.972222	35	35	2	120	100	0	0	20	0	0	0	0	0	0	0	0	0	0	0	0	0	0	0	0	0	0	0	0	0	0	0	0	0	0	0	0	0	0	0	25.0769	32.5228	42.8087	42.9717
SuanChathuchak	park	1097600	8	Bauhinia purpurea	35	0.972222	40	40	1	45	45	0	0	0	0	0	0	0	0	0	0	0	0	0	0	0	0	0	0	0	0	0	0	0	0	0	0	0	0	0	0	0	0	0	0	48.0081	43.7578	47.5097	45.457
SuanChathuchak	park	1097600	9	Tecoma stans	35	0.972222	300	300	4	61	30	8	0	20	0	0	0	0	0	0	0	0	0	0	0	0	0	0	0	0	0	0	0	0	0	0	0	3	0	0	0	0	0	0	0	67.9073	70.8734	57.8511	48.6343
SuanChathuchak	park	1097600	10	Ipomoea carnea	35	0.972222	18	0	0	0	0	0	0	0	0	0	0	0	0	0	0	0	0	0	0	0	0	0	0	0	0	0	0	0	0	0	0	0	0	0	0	0	0	0	0	72.9737	62.1762	54.037	48.1138
SuanChathuchak	park	1097600	11	Wrightia religiosa	35	0.972222	35	0	0	0	0	0	0	0	0	0	0	0	0	0	0	0	0	0	0	0	0	0	0	0	0	0	0	0	0	0	0	0	0	0	0	0	0	0	0	72.706	57.9816	50.9378	47.1281
SuanChathuchak	park	1097600	12	Stephanotis floribunda	35	0.972222	17	0	0	0	0	0	0	0	0	0	0	0	0	0	0	0	0	0	0	0	0	0	0	0	0	0	0	0	0	0	0	0	0	0	0	0	0	0	0	58.8079	48.5405	48.204	46.3935
SuanChathuchak	park	1097600	13	Nerium oleander	35	0.972222	30	0	0	0	0	0	0	0	0	0	0	0	0	0	0	0	0	0	0	0	0	0	0	0	0	0	0	0	0	0	0	0	0	0	0	0	0	0	0	58.636	56.0649	53.9364	48.3708
SuanChathuchak	park	1097600	14	Bauhinia acuminata	35	0.972222	22	0	0	0	0	0	0	0	0	0	0	0	0	0	0	0	0	0	0	0	0	0	0	0	0	0	0	0	0	0	0	0	0	0	0	0	0	0	0	79.6688	60.7425	56.9131	49.1003
SuanChathuchak	park	1097600	15	Lagerstroemia indica	35	0.972222	65	65	1	10	10	0	0	0	0	0	0	0	0	0	0	0	0	0	0	0	0	0	0	0	0	0	0	0	0	0	0	0	0	0	0	0	0	0	0	61.7622	51.2181	56.1452	48.7184
SuanChathuchak	park	1097600	16	Unknown13	35	0.972222	800	800	2	3	0	0	0	0	0	0	0	0	0	0	0	0	0	0	2	0	0	0	0	0	1	0	0	0	0	0	0	0	0	0	0	0	0	0	0	64.4107	56.6583	56.4533	47.6497
SuanChathuchak	park	1097600	17	Xanthostemon chrysanthus	35	0.972222	320	320	2	82	80	2	0	0	0	0	0	0	0	0	0	0	0	0	0	0	0	0	0	0	0	0	0	0	0	0	0	0	0	0	0	0	0	0	0	63.4606	56.3965	52.8557	46.5396
SuanChathuchak	park	1097600	18	Catharanthus roseus	35	0.972222	80	0	0	0	0	0	0	0	0	0	0	0	0	0	0	0	0	0	0	0	0	0	0	0	0	0	0	0	0	0	0	0	0	0	0	0	0	0	0	64.8754	49.9977	44.8782	43.3233
SuanChathuchak	park	1097600	19	Morinda citrifolia	35	0.972222	175	25	3	6	2	0	0	0	2	0	0	0	0	0	0	0	0	0	0	0	0	0	0	0	0	0	0	0	0	2	0	0	0	0	0	0	0	0	0	67.4709	54.2917	47.6192	43.8338
SuanChathuchak	park	1097600	20	Duranta erecta	35	0.972222	160	0	0	0	0	0	0	0	0	0	0	0	0	0	0	0	0	0	0	0	0	0	0	0	0	0	0	0	0	0	0	0	0	0	0	0	0	0	0	65.3686	67.6772	58.0835	46.4374
SuanChathuchak	park	1097600	21	Spathodea campanulata	35	0.972222	30	30	2	8	6	2	0	0	0	0	0	0	0	0	0	0	0	0	0	0	0	0	0	0	0	0	0	0	0	0	0	0	0	0	0	0	0	0	0	67.8348	73.4952	63.6218	48.5147
SuanChathuchak	park	1097600	22	Thevetia peruviana	35	0.972222	50	0	0	0	0	0	0	0	0	0	0	0	0	0	0	0	0	0	0	0	0	0	0	0	0	0	0	0	0	0	0	0	0	0	0	0	0	0	0	91.6791	79.6961	67.5417	48.6956
SuanChathuchak	park	1097600	23	Vallaris glabra Allamanda cathartica	35	0.972222	23	0	0	0	0	0	0	0	0	0	0	0	0	0	0	0	0	0	0	0	0	0	0	0	0	0	0	0	0	0	0	0	0	0	0	0	0	0	0	76.9134	75.7665	63.7114	46.3741
SuanChathuchak	park	1097600	24	Nerium oleander	35	0.972222	60	0	0	0	0	0	0	0	0	0	0	0	0	0	0	0	0	0	0	0	0	0	0	0	0	0	0	0	0	0	0	0	0	0	0	0	0	0	0	85.689	75.7148	62.6028	44.6072
SuanChathuchak	park	1097600	25	Tamilnadia uliginosa	35	0.972222	6	0	0	0	0	0	0	0	0	0	0	0	0	0	0	0	0	0	0	0	0	0	0	0	0	0	0	0	0	0	0	0	0	0	0	0	0	0	0	90.5592	70.3943	58.9901	42.143
SuanChathuchak	park	1097600	26	Tabebuia argentea	35	0.972222	700	700	2	8	5	3	0	0	0	0	0	0	0	0	0	0	0	0	0	0	0	0	0	0	0	0	0	0	0	0	0	0	0	0	0	0	0	0	0	64.5879	55.4448	48.143	38.6682
SuanChathuchak	park	1097600	27	Peltophorum pterocarpum	35	0.972222	2000	2000	2	11	0	10	0	0	0	1	0	0	0	0	0	0	0	0	0	0	0	0	0	0	0	0	0	0	0	0	0	0	0	0	0	0	0	0	0	55.5842	55.896	44.5496	37.1597
SuanChathuchak	park	1097600	28	Wrightia religiosa	35	0.972222	150	0	0	0	0	0	0	0	0	0	0	0	0	0	0	0	0	0	0	0	0	0	0	0	0	0	0	0	0	0	0	0	0	0	0	0	0	0	0	54.3624	47.138	36.8881	33.8523
SuanChathuchak	park	1097600	29	Lagerstroemia indica	35	0.972222	140	120	2	3	1	0	0	0	0	0	2	0	0	0	0	0	0	0	0	0	0	0	0	0	0	0	0	0	0	0	0	0	0	0	0	0	0	0	0	72.9444	51.709	36.8682	33.9923
SuanChathuchak	park	1097600	30	Caesalpinia pulcherrima	35	0.972222	160	160	1	5	5	0	0	0	0	0	0	0	0	0	0	0	0	0	0	0	0	0	0	0	0	0	0	0	0	0	0	0	0	0	0	0	0	0	0	64.3358	45.6004	38.5913	34.6616
SuanChathuchak	park	1097600	31	Gomphrena celosioides	35	0.972222	900	900	1	15	0	0	0	0	0	0	0	0	0	0	0	0	0	0	0	0	0	0	0	0	15	0	0	0	0	0	0	0	0	0	0	0	0	0	0	46.4779	52.4276	46.695	38.3282
SuanChathuchak	park	1097600	32	Zoysia japonica	35	0.972222	600	600	3	100	0	70	0	25	0	0	0	0	0	0	0	0	0	0	0	0	0	0	0	0	5	0	0	0	0	0	0	0	0	0	0	0	0	0	0	73.0146	63.7807	58.1871	41.7313
SuanChathuchak	park	1097600	33	Tabebuia rosea Samanea saman	35	0.972222	180	180	3	33	15	0	3	15	0	0	0	0	0	0	0	0	0	0	0	0	0	0	0	0	0	0	0	0	0	0	0	0	0	0	0	0	0	0	0	86.8155	82.2113	66.9943	46.9843
SuanChathuchak	park	1097600	34	Lagerstroemia speciosa	35	0.972222	80	80	1	40	40	0	0	0	0	0	0	0	0	0	0	0	0	0	0	0	0	0	0	0	0	0	0	0	0	0	0	0	0	0	0	0	0	0	0	25.252	21.584	19.5165	17.4185
SuanChathuchak	park	1097600	35	Turnera ulmifolia	35	0.972222	160	160	6	107	20	80	0	0	2	0	1	0	0	0	0	0	3	0	0	0	0	0	0	0	0	0	0	0	0	0	0	0	1	0	0	0	0	0	0	30.1176	21.8442	20.138	17.6217
SuanChathuchak	park	1097600	36	Buddleja paniculata	35	0.972222	9120	9000	8	85	0	0	0	0	0	0	0	0	0	0	0	0	0	0	50	0	5	0	10	0	10	0	2	0	0	0	0	0	0	0	7	0	0	1	0	31.7567	21.1183	20.4373	17.883
SuanLuangR9	park	741000	1	Ruellia tuberosa	23	0.793103	20	20	2	80	60	20	0	0	0	0	0	0	0	0	0	0	0	0	0	0	0	0	0	0	0	0	0	0	0	0	0	0	0	0	0	0	0	0	0	43.6033	22.2394	20.4376	17.5593
SuanLuangR9	park	741000	2	Canna indica	23	0.793103	6	6	1	40	40	0	0	0	0	0	0	0	0	0	0	0	0	0	0	0	0	0	0	0	0	0	0	0	0	0	0	0	0	0	0	0	0	0	0	22.8849	20.4423	20.0091	17.824
SuanLuangR9	park	741000	3	Tabebuia argentea	23	0.793103	310	200	3	215	120	65	30	0	0	0	0	0	0	0	0	0	0	0	0	0	0	0	0	0	0	0	0	0	0	0	0	0	0	0	0	0	0	0	0	30.6206	19.57	17.9615	15.9332
SuanLuangR9	park	741000	4	Lagerstroemia speciosa	23	0.793103	80	80	3	85	60	20	0	0	5	0	0	0	0	0	0	0	0	0	0	0	0	0	0	0	0	0	0	0	0	0	0	0	0	0	0	0	0	0	0	32.2711	20.2937	17.7371	16.3288
SuanLuangR9	park	741000	5	Tabebuia rosea	23	0.793103	60	60	2	35	25	0	10	0	0	0	0	0	0	0	0	0	0	0	0	0	0	0	0	0	0	0	0	0	0	0	0	0	0	0	0	0	0	0	0	20.5642	17.5975	17.4053	15.7447
SuanLuangR9	park	741000	6	Cassia fistula	23	0.793103	150	150	2	102	100	0	0	0	0	0	0	0	0	0	0	0	0	0	0	0	0	0	0	0	0	0	0	0	2	0	0	0	0	0	0	0	0	0	0	9.46027	14.658	16.7162	14.7589
SuanLuangR9	park	741000	7	Crinum asiaticum	23	0.793103	3	3	1	25	25	0	0	0	0	0	0	0	0	0	0	0	0	0	0	0	0	0	0	0	0	0	0	0	0	0	0	0	0	0	0	0	0	0	0	9.59699	14.8954	16.2665	14.4613
SuanLuangR9	park	741000	8	Musa sapientum	23	0.793103	20	20	1	40	40	0	0	0	0	0	0	0	0	0	0	0	0	0	0	0	0	0	0	0	0	0	0	0	0	0	0	0	0	0	0	0	0	0	0	19.6126	16.8134	16.6448	14.6922
SuanLuangR9	park	741000	9	Asystasia gangetica	23	0.793103	40	40	3	39	20	15	0	0	0	0	4	0	0	0	0	0	0	0	0	0	0	0	0	0	0	0	0	0	0	0	0	0	0	0	0	0	0	0	0	21.3803	20.8842	17.3232	15.3442
SuanLuangR9	park	741000	10	Lagerstroemia sp.	23	0.793103	150	150	1	50	50	0	0	0	0	0	0	0	0	0	0	0	0	0	0	0	0	0	0	0	0	0	0	0	0	0	0	0	0	0	0	0	0	0	0	22.9462	21.3699	17.2271	15.519
SuanLuangR9	park	741000	11	Cassia siamea Caesalpinia pulcherrima	23	0.793103	260	260	2	105	100	0	0	0	5	0	0	0	0	0	0	0	0	0	0	0	0	0	0	0	0	0	0	0	0	0	0	0	0	0	0	0	0	0	0	23.4431	21.9319	17.3198	15.653
SuanLuangR9	park	741000	12	Mimusops elengi	23	0.793103	70	70	2	130	80	50	0	0	0	0	0	0	0	0	0	0	0	0	0	0	0	0	0	0	0	0	0	0	0	0	0	0	0	0	0	0	0	0	0	24.4825	20.9639	16.8676	15.5385
SuanLuangR9	park	741000	13	Unknown6	23	0.793103	60	60	3	35	20	0	0	5	0	0	0	0	0	0	0	0	0	0	0	0	0	0	0	0	0	0	0	0	0	0	0	0	0	0	10	0	0	0	0	35.6657	19.9407	17.6803	16.0291
SuanLuangR9	park	741000	14	Lagerstroemia tomentosa	23	0.793103	40	40	1	30	30	0	0	0	0	0	0	0	0	0	0	0	0	0	0	0	0	0	0	0	0	0	0	0	0	0	0	0	0	0	0	0	0	0	0	1.46203	4.59603	5.26776	5.52213
SuanLuangR9	park	741000	15	Cassia fistula	23	0.793103	150	150	1	40	40	0	0	0	0	0	0	0	0	0	0	0	0	0	0	0	0	0	0	0	0	0	0	0	0	0	0	0	0	0	0	0	0	0	0	2.09014	3.52072	4.67073	5.07914
SuanLuangR9	park	741000	16	Lagerstroemia speciosa	23	0.793103	70	70	2	53	50	0	0	0	3	0	0	0	0	0	0	0	0	0	0	0	0	0	0	0	0	0	0	0	0	0	0	0	0	0	0	0	0	0	0	3.29018	4.19738	4.97592	5.011
SuanLuangR9	park	741000	17	Salvia farinacea	23	0.793103	200	200	1	60	60	0	0	0	0	0	0	0	0	0	0	0	0	0	0	0	0	0	0	0	0	0	0	0	0	0	0	0	0	0	0	0	0	0	0	7.39939	7.10256	5.86238	5.40738
SuanLuangR9	park	741000	18	Cassia fistula	23	0.793103	100	100	2	90	80	10	0	0	0	0	0	0	0	0	0	0	0	0	0	0	0	0	0	0	0	0	0	0	0	0	0	0	0	0	0	0	0	0	0	8.48776	7.6224	6.08409	5.42244
SuanLuangR9	park	741000	19	Calophyllum inophyllum	23	0.793103	45	45	4	99	50	0	15	30	4	0	0	0	0	0	0	0	0	0	0	0	0	0	0	0	0	0	0	0	0	0	0	0	0	0	0	0	0	0	0	12.4352	8.81049	6.55369	5.63496
SuanLuangR9	park	741000	20	Nymphaea nouchali	23	0.793103	2	2	3	4	2	0	0	1	0	0	0	0	0	0	0	1	0	0	0	0	0	0	0	0	0	0	0	0	0	0	0	0	0	0	0	0	0	0	0	17.8394	10.035	7.22058	6.16629
SuanLuangR9	park	741000	21	Pterocarpus indicus	23	0.793103	500	500	2	20	15	5	0	0	0	0	0	0	0	0	0	0	0	0	0	0	0	0	0	0	0	0	0	0	0	0	0	0	0	0	0	0	0	0	0	3.56629	3.3674	3.87585	4.31315
SuanLuangR9	park	741000	22	Pterocarpus indicus	23	0.793103	1000	1000	2	22	20	0	0	0	0	0	0	0	0	0	0	0	0	0	0	0	0	2	0	0	0	0	0	0	0	0	0	0	0	0	0	0	0	0	0	3.79784	3.50297	3.78099	4.37148
SuanLuangR9	park	741000	23	Mimusops elengi	23	0.793103	150	150	4	200	50	40	50	60	0	0	0	0	0	0	0	0	0	0	0	0	0	0	0	0	0	0	0	0	0	0	0	0	0	0	0	0	0	0	0	4.80441	3.01775	3.62988	4.19752
SuanLuangR9	park	741000	24	Ocimum basilicum	23	0.793103	200	200	5	146	50	30	0	60	0	0	0	0	0	0	0	0	0	2	0	0	0	0	4	0	0	0	0	0	0	0	0	0	0	0	0	0	0	0	0	9.96076	8.73607	11.6619	11.9399
SuanLuangR9	park	741000	25	Parkinsonia aculeata	23	0.793103	40	40	3	110	50	30	0	30	0	0	0	0	0	0	0	0	0	0	0	0	0	0	0	0	0	0	0	0	0	0	0	0	0	0	0	0	0	0	0	12.8245	8.61017	11.3294	12.0331
SuanLuangR9	park	741000	26	Peltophorum pterocarpum	23	0.793103	500	500	5	405	150	70	80	100	5	0	0	0	0	0	0	0	0	0	0	0	0	0	0	0	0	0	0	0	0	0	0	0	0	0	0	0	0	0	0	16.1308	10.7132	11.9491	12.5373
SuanLuangR9	park	741000	27	Tabebuia rosea	23	0.793103	80	80	4	176	50	0	40	80	6	0	0	0	0	0	0	0	0	0	0	0	0	0	0	0	0	0	0	0	0	0	0	0	0	0	0	0	0	0	0	13.0348	9.83514	11.7175	12.2048
SuanLuangR9	park	741000	28	Samanea saman	23	0.793103	200	200	1	40	40	0	0	0	0	0	0	0	0	0	0	0	0	0	0	0	0	0	0	0	0	0	0	0	0	0	0	0	0	0	0	0	0	0	0	31.0446	27.0019	25.5233	23.4368
SuanLuangR9	park	741000	29	Caesalpinia pulcherrima	23	0.793103	100	60	3	102	70	0	0	30	0	0	0	0	0	0	0	0	0	0	0	0	0	0	0	0	0	0	0	0	0	0	2	0	0	0	0	0	0	0	0	25.4798	23.1724	24.0679	23.3876
SuanLumpini	park	576000	1	Ruellia tuberosa	18	0.692308	70	70	1	15	15	0	0	0	0	0	0	0	0	0	0	0	0	0	0	0	0	0	0	0	0	0	0	0	0	0	0	0	0	0	0	0	0	0	0	35.5676	23.0997	22.2475	22.4307
SuanLumpini	park	576000	2	Murraya paniculata	18	0.692308	100	100	3	43	40	0	0	0	0	0	0	2	0	0	0	0	0	0	0	1	0	0	0	0	0	0	0	0	0	0	0	0	0	0	0	0	0	0	0	38.5824	25.4864	22.3714	22.1247
SuanLumpini	park	576000	3	Murraya paniculata	18	0.692308	1200	1200	3	155	120	0	20	0	0	0	0	0	0	0	0	0	0	0	0	15	0	0	0	0	0	0	0	0	0	0	0	0	0	0	0	0	0	0	0	49.6493	28.9297	24.615	22.8904
SuanLumpini	park	576000	4	Ruellia tuberosa	18	0.692308	50	50	2	11	10	1	0	0	0	0	0	0	0	0	0	0	0	0	0	0	0	0	0	0	0	0	0	0	0	0	0	0	0	0	0	0	0	0	0	38.3392	29.59	25.8172	23.2688
SuanLumpini	park	576000	5	Cassia surattensis	18	0.692308	350	350	4	98	90	0	0	0	0	0	0	0	0	0	0	0	0	0	1	1	0	0	0	0	0	0	0	0	0	0	0	0	6	0	0	0	0	0	0	6.86561	13.8071	20.3487	21.4999
SuanLumpini	park	576000	6	Ruellia tuberosa	18	0.692308	30	30	1	13	13	0	0	0	0	0	0	0	0	0	0	0	0	0	0	0	0	0	0	0	0	0	0	0	0	0	0	0	0	0	0	0	0	0	0	5.12744	13.6199	20.5344	21.5021
SuanLumpini	park	576000	7	Tabebuia argentea	18	0.692308	120	120	1	30	30	0	0	0	0	0	0	0	0	0	0	0	0	0	0	0	0	0	0	0	0	0	0	0	0	0	0	0	0	0	0	0	0	0	0	6.1132	15.91	20.4195	21.1729
SuanLumpini	park	576000	8	Ruellia tuberosa	18	0.692308	60	60	2	17	13	4	0	0	0	0	0	0	0	0	0	0	0	0	0	0	0	0	0	0	0	0	0	0	0	0	0	0	0	0	0	0	0	0	0	8.35772	15.571	18.5383	20.0708
SuanLumpini	park	576000	9	Xanthostemon chrysanthus	18	0.692308	180	180	3	213	200	12	0	0	0	0	0	0	0	0	0	0	0	0	0	0	0	0	0	0	0	1	0	0	0	0	0	0	0	0	0	0	0	0	0	12.3767	18.8911	21.2899	21.6427
SuanLumpini	park	576000	10	Asystasia gangetica	18	0.692308	40	40	1	20	20	0	0	0	0	0	0	0	0	0	0	0	0	0	0	0	0	0	0	0	0	0	0	0	0	0	0	0	0	0	0	0	0	0	0	31.6044	29.5789	26.8449	24.3709
SuanLumpini	park	576000	11	Bauhinia purpurea	18	0.692308	60	60	2	82	80	0	0	0	0	0	0	0	0	0	0	0	0	0	0	0	0	0	0	0	0	0	0	0	0	0	0	0	2	0	0	0	0	0	0	44.8864	36.063	29.6479	25.6759
SuanLumpini	park	576000	12	Tecoma stans	18	0.692308	65	65	1	30	30	0	0	0	0	0	0	0	0	0	0	0	0	0	0	0	0	0	0	0	0	0	0	0	0	0	0	0	0	0	0	0	0	0	0	30.7484	31.63	28.0691	25.1774
SuanLumpini	park	576000	13	Russelia equisetiformis	18	0.692308	400	0	0	0	0	0	0	0	0	0	0	0	0	0	0	0	0	0	0	0	0	0	0	0	0	0	0	0	0	0	0	0	0	0	0	0	0	0	0	37.7051	31.3109	28.2297	24.9997
SuanLumpini	park	576000	14	Wrightia religiosa	18	0.692308	400	400	1	22	22	0	0	0	0	0	0	0	0	0	0	0	0	0	0	0	0	0	0	0	0	0	0	0	0	0	0	0	0	0	0	0	0	0	0	27.283	42.2673	42.8927	32.557
SuanLumpini	park	576000	15	Ruellia tuberosa	18	0.692308	8	8	2	4	3	1	0	0	0	0	0	0	0	0	0	0	0	0	0	0	0	0	0	0	0	0	0	0	0	0	0	0	0	0	0	0	0	0	0	12.4109	13.5534	20.5341	21.9381
SuanLumpini	park	576000	16	Ocimum tenuiflorum Portulaca oleracea	18	0.692308	340	340	2	13	12	1	0	0	0	0	0	0	0	0	0	0	0	0	0	0	0	0	0	0	0	0	0	0	0	0	0	0	0	0	0	0	0	0	0	4.91126	15.0406	19.4375	20.8526
SuanLumpini	park	576000	17	Ruellia tuberosa	18	0.692308	13	13	1	5	5	0	0	0	0	0	0	0	0	0	0	0	0	0	0	0	0	0	0	0	0	0	0	0	0	0	0	0	0	0	0	0	0	0	0	4.95111	15.8996	19.7289	20.7235
SuanLumpini	park	576000	18	Wrightia religiosa	18	0.692308	150	0	0	0	0	0	0	0	0	0	0	0	0	0	0	0	0	0	0	0	0	0	0	0	0	0	0	0	0	0	0	0	0	0	0	0	0	0	0	12.3249	18.3977	20.766	21.3361
SuanLumpini	park	576000	19	Hibiscus rosa-sinensis	18	0.692308	26	0	0	0	0	0	0	0	0	0	0	0	0	0	0	0	0	0	0	0	0	0	0	0	0	0	0	0	0	0	0	0	0	0	0	0	0	0	0	12.5142	19.7567	22.6449	22.5547
SuanLumpini	park	576000	20	Clitoria ternatea	18	0.692308	20	0	0	0	0	0	0	0	0	0	0	0	0	0	0	0	0	0	0	0	0	0	0	0	0	0	0	0	0	0	0	0	0	0	0	0	0	0	0	19.7255	25.1695	25.0938	23.5167
SuanLumpini	park	576000	21	Tabebuia argentea	18	0.692308	260	260	2	65	60	5	0	0	0	0	0	0	0	0	0	0	0	0	0	0	0	0	0	0	0	0	0	0	0	0	0	0	0	0	0	0	0	0	0	46.9129	37.6258	30.9304	26.2806
SuanLumpini	park	576000	22	Zoysia japonica	18	0.692308	500	500	2	120	0	20	0	100	0	0	0	0	0	0	0	0	0	0	0	0	0	0	0	0	0	0	0	0	0	0	0	0	0	0	0	0	0	0	0	50.3811	39.476	32.3976	26.9176
SuanLumpini	park	576000	23	Gustavia gracillima	18	0.692308	3	3	1	120	120	0	0	0	0	0	0	0	0	0	0	0	0	0	0	0	0	0	0	0	0	0	0	0	0	0	0	0	0	0	0	0	0	0	0	49.7677	38.4654	35.9886	28.8474
SuanLumpini	park	576000	24	Jatropha integerrima	18	0.692308	75	25	1	15	15	0	0	0	0	0	0	0	0	0	0	0	0	0	0	0	0	0	0	0	0	0	0	0	0	0	0	0	0	0	0	0	0	0	0	27.5473	40.9814	39.8203	31.7492
SuanLumpini	park	576000	25	Musa sapientum	18	0.692308	20	20	1	30	30	0	0	0	0	0	0	0	0	0	0	0	0	0	0	0	0	0	0	0	0	0	0	0	0	0	0	0	0	0	0	0	0	0	0	41.6696	35.7548	31.2358	29.1421
SuanLumpini	park	576000	26	Zoysia japonica	18	0.692308	300	300	2	60	30	30	0	0	0	0	0	0	0	0	0	0	0	0	0	0	0	0	0	0	0	0	0	0	0	0	0	0	0	0	0	0	0	0	0	31.3367	32.2725	29.3459	28.1888
SuanPakkardPalace	park	9600	1	Pseuderanthemum andersonii	4	1	40	0	0	0	0	0	0	0	0	0	0	0	0	0	0	0	0	0	0	0	0	0	0	0	0	0	0	0	0	0	0	0	0	0	0	0	0	0	0	37.9839	37.0791	30.8178	28.8061
SuanPakkardPalace	park	9600	2	Tecoma stans	4	1	100	60	2	15	0	10	0	0	5	0	0	0	0	0	0	0	0	0	0	0	0	0	0	0	0	0	0	0	0	0	0	0	0	0	0	0	0	0	0	4.95378	6.91746	11.9851	13.686
SuanPakkardPalace	park	9600	3	Bauhinia purpurea	4	1	21	6	2	5	0	3	0	0	2	0	0	0	0	0	0	0	0	0	0	0	0	0	0	0	0	0	0	0	0	0	0	0	0	0	0	0	0	0	0	2.62325	6.7411	6.05088	5.34875
SuanPakkardPalace	park	9600	4	Wrightia religiosa	4	1	40	40	1	5	5	0	0	0	0	0	0	0	0	0	0	0	0	0	0	0	0	0	0	0	0	0	0	0	0	0	0	0	0	0	0	0	0	0	0	2.6373	6.1983	5.83286	5.26736
SuanPhanPhirom	park	22400	1	Crossandra nilotica	6	1.2	60	0	0	0	0	0	0	0	0	0	0	0	0	0	0	0	0	0	0	0	0	0	0	0	0	0	0	0	0	0	0	0	0	0	0	0	0	0	0	5.27979	7.57239	6.22818	5.43792
SuanPhanPhirom	park	22400	2	Evolvulus nummularius Cassia fistula	6	1.2	90	90	2	90	50	0	0	40	0	0	0	0	0	0	0	0	0	0	0	0	0	0	0	0	0	0	0	0	0	0	0	0	0	0	0	0	0	0	0	16.1515	11.4859	6.08352	4.95406
SuanPhanPhirom	park	22400	3	Ruellia tuberosa	6	1.2	30	30	1	2	0	0	0	0	0	0	0	0	0	0	0	0	0	0	0	0	0	0	0	0	0	0	0	2	0	0	0	0	0	0	0	0	0	0	0	12.2401	10.4471	5.88568	4.9291
SuanPhanPhirom	park	22400	4	Wrightia religiosa	6	1.2	75	75	1	15	15	0	0	0	0	0	0	0	0	0	0	0	0	0	0	0	0	0	0	0	0	0	0	0	0	0	0	0	0	0	0	0	0	0	0	44.5763	15.3377	6.65839	5.22569
SuanPhanPhirom	park	22400	5	Justicia botanica	6	1.2	1500	1500	5	195	50	0	20	120	0	0	0	0	0	0	0	0	0	0	0	0	0	0	0	0	0	2	0	0	0	0	0	3	0	0	0	0	0	0	0	28.3984	13.0561	6.2197	5.11655
SuanPhayaThaiPirom	park	28600	1	Cassia fistula	5	1	200	200	1	25	25	0	0	0	0	0	0	0	0	0	0	0	0	0	0	0	0	0	0	0	0	0	0	0	0	0	0	0	0	0	0	0	0	0	0	25.2028	12.4219	6.11864	5.09175
SuanPhayaThaiPirom	park	28600	2	Amaranthus viridis	5	1	2000	2000	3	172	70	0	0	100	0	0	0	0	0	0	0	0	0	2	0	0	0	0	0	0	0	0	0	0	0	0	0	0	0	0	0	0	0	0	0	8.34283	9.6363	5.51805	4.89606
SuanPhayaThaiPirom	park	28600	3	Ixora finlaysoniana	5	1	50	50	1	15	15	0	0	0	0	0	0	0	0	0	0	0	0	0	0	0	0	0	0	0	0	0	0	0	0	0	0	0	0	0	0	0	0	0	0	31.2675	13.4572	6.37603	5.09077
SuanPhayaThaiPirom	park	28600	4	Ruellia tuberosa	5	1	30	30	2	21	20	0	0	0	1	0	0	0	0	0	0	0	0	0	0	0	0	0	0	0	0	0	0	0	0	0	0	0	0	0	0	0	0	0	0	20.3318	12.0281	6.13705	4.97839
SuanPhayaThaiPirom	park	28600	5	Wrightia religiosa	5	1	20	20	1	10	10	0	0	0	0	0	0	0	0	0	0	0	0	0	0	0	0	0	0	0	0	0	0	0	0	0	0	0	0	0	0	0	0	0	0	72.2764	73.8669	60.3577	42.8299
SuanPrincessMothersCommemorationPublicPark	park	12900	1	Ruellia tuberosa	4	1	30	30	1	3	3	0	0	0	0	0	0	0	0	0	0	0	0	0	0	0	0	0	0	0	0	0	0	0	0	0	0	0	0	0	0	0	0	0	0	72.9297	77.2381	60.6845	43.1002
SuanPrincessMothersCommemorationPublicPark	park	12900	2	Ocimum basilicum	4	1	80	80	3	45	20	10	0	15	0	0	0	0	0	0	0	0	0	0	0	0	0	0	0	0	0	0	0	0	0	0	0	0	0	0	0	0	0	0	0	77.2009	61.1502	52.5593	42.1569
SuanPrincessMothersCommemorationPublicPark	park	12900	3	Tecoma stans	4	1	20	20	2	20	15	5	0	0	0	0	0	0	0	0	0	0	0	0	0	0	0	0	0	0	0	0	0	0	0	0	0	0	0	0	0	0	0	0	0	70.5619	55.3355	46.844	37.5718
SuanPrincessMothersCommemorationPublicPark	park	12900	4	Caesalpinia pulcherrima	4	1	40	40	1	20	20	0	0	0	0	0	0	0	0	0	0	0	0	0	0	0	0	0	0	0	0	0	0	0	0	0	0	0	0	0	0	0	0	0	0	61.9189	58.5701	50.5845	38.4721
SuanRama8	park	80400	1	Jatropha integerrima Turnera ulmifolia	7	0.7	251	230	2	83	80	0	3	0	0	0	0	0	0	0	0	0	0	0	0	0	0	0	0	0	0	0	0	0	0	0	0	0	0	0	0	0	0	0	0	66.2427	54.1053	50.3573	41.8761
SuanRama8	park	80400	2	Xanthostemon chrysanthus	7	0.7	460	400	2	2	0	1	0	0	0	0	0	0	0	0	0	0	0	0	0	0	0	0	0	0	0	0	0	0	0	0	0	0	1	0	0	0	0	0	0	71.3173	57.5014	51.3957	42.0177
SuanRama8	park	80400	3	Tabebuia argentea	7	0.7	60	0	0	0	0	0	0	0	0	0	0	0	0	0	0	0	0	0	0	0	0	0	0	0	0	0	0	0	0	0	0	0	0	0	0	0	0	0	0	63.5444	54.3329	48.6183	41.2737
SuanRama8	park	80400	4	Ruellia tuberosa	7	0.7	120	120	1	4	4	0	0	0	0	0	0	0	0	0	0	0	0	0	0	0	0	0	0	0	0	0	0	0	0	0	0	0	0	0	0	0	0	0	0	70.8281	56.7682	47.813	37.9155
SuanRama8	park	80400	5	Caesalpinia pulcherrima	7	0.7	400	400	1	30	30	0	0	0	0	0	0	0	0	0	0	0	0	0	0	0	0	0	0	0	0	0	0	0	0	0	0	0	0	0	0	0	0	0	0	65.4563	63.0399	52.6262	39.1905
SuanRama8	park	80400	6	Nerium oleander	7	0.7	26	0	0	0	0	0	0	0	0	0	0	0	0	0	0	0	0	0	0	0	0	0	0	0	0	0	0	0	0	0	0	0	0	0	0	0	0	0	0	63.7383	65.6604	55.8133	39.9019
SuanRama8	park	80400	7	Caesalpinia pulcherrima	7	0.7	350	250	2	23	19	4	0	0	0	0	0	0	0	0	0	0	0	0	0	0	0	0	0	0	0	0	0	0	0	0	0	0	0	0	0	0	0	0	0	73.3929	73.3521	58.3795	41.2838
SuanRama8	park	80400	8	Nerium oleander	7	0.7	230	0	0	0	0	0	0	0	0	0	0	0	0	0	0	0	0	0	0	0	0	0	0	0	0	0	0	0	0	0	0	0	0	0	0	0	0	0	0	5.01021	14.9926	17.967	22.3446
SuanRama8	park	80400	9	Caesalpinia pulcherrima	7	0.7	300	300	1	20	20	0	0	0	0	0	0	0	0	0	0	0	0	0	0	0	0	0	0	0	0	0	0	0	0	0	0	0	0	0	0	0	0	0	0	33.7069	27.7425	29.3057	26.8219
SuanRama8	park	80400	10	Nerium oleander	7	0.7	20	20	1	2	0	0	0	0	2	0	0	0	0	0	0	0	0	0	0	0	0	0	0	0	0	0	0	0	0	0	0	0	0	0	0	0	0	0	0	70.1915	63.5718	49.4004	35.3643
SuanRommaninat	park	47888	1	Thunbergia grandiflora	8	1	208	2	1	2	2	0	0	0	0	0	0	0	0	0	0	0	0	0	0	0	0	0	0	0	0	0	0	0	0	0	0	0	0	0	0	0	0	0	0	47.6166	39.4786	38.5441	32.6548
SuanRommaninat	park	47888	2	Cassia surattensis	8	1	800	800	1	25	0	0	0	0	25	0	0	0	0	0	0	0	0	0	0	0	0	0	0	0	0	0	0	0	0	0	0	0	0	0	0	0	0	0	0	91.0277	72.1681	56.1134	38.7791
SuanRommaninat	park	47888	3	Ruellia tuberosa	8	1	180	180	2	34	30	0	0	0	0	0	0	0	0	0	0	0	0	0	0	0	0	0	0	0	0	0	4	0	0	0	0	0	0	0	0	0	0	0	0	75.5537	73.2517	59.2399	39.7417
SuanRommaninat	park	47888	4	Galphimia glauca	8	1	1320	1200	1	5	5	0	0	0	0	0	0	0	0	0	0	0	0	0	0	0	0	0	0	0	0	0	0	0	0	0	0	0	0	0	0	0	0	0	0	68.8223	71.8862	66.1082	41.3236
SuanRommaninat	park	47888	5	Crateva magna	8	1	450	450	2	5	0	0	0	0	0	0	0	0	0	0	0	0	3	0	0	2	0	0	0	0	0	0	0	0	0	0	0	0	0	0	0	0	0	0	0	57.001	65.6892	66.2426	41.7158
SuanRommaninat	park	47888	6	Saraca indica	8	1	220	220	2	5	0	0	0	0	0	0	0	0	0	0	0	0	0	0	0	2	0	0	0	0	0	0	0	0	0	0	0	0	3	0	0	0	0	0	0	49.8802	67.1784	65.8428	41.5465
SuanRommaninat	park	47888	7	Nerium oleander	8	1	80	80	1	1	0	0	0	0	0	0	0	0	0	0	0	0	0	0	0	0	0	0	0	0	0	0	0	0	0	0	0	0	1	0	0	0	0	0	0	68.8575	65.8186	50.9134	35.8173
SuanRommaninat	park	47888	8	Hibiscus rosa-sinensis	8	1	8	0	0	0	0	0	0	0	0	0	0	0	0	0	0	0	0	0	0	0	0	0	0	0	0	0	0	0	0	0	0	0	0	0	0	0	0	0	0	59.0783	58.741	48.7817	34.8716
SuanSantichaiPrakan	park	13600	1	Ruellia tuberosa	2	0.5	30	30	2	13	12	1	0	0	0	0	0	0	0	0	0	0	0	0	0	0	0	0	0	0	0	0	0	0	0	0	0	0	0	0	0	0	0	0	0	24.4282	23.1795	27.467	26.9875
SuanSantichaiPrakan	park	13600	2	Ruellia tuberosa	2	0.5	80	80	1	26	26	0	0	0	0	0	0	0	0	0	0	0	0	0	0	0	0	0	0	0	0	0	0	0	0	0	0	0	0	0	0	0	0	0	0	16.4288	16.6103	22.3452	24.5977
SuanSantichaiPrakan	park	13600	3	Saraca indica	2	0.5	600	600	1	19	0	0	0	0	0	0	0	0	0	0	0	0	0	0	0	19	0	0	0	0	0	0	0	0	0	0	0	0	0	0	0	0	0	0	0	36.8036	21.7071	14.6636	14.4349
SuanSantichaiPrakan	park	13600	4	Ruellia tuberosa	2	0.5	14	14	2	5	4	1	0	0	0	0	0	0	0	0	0	0	0	0	0	0	0	0	0	0	0	0	0	0	0	0	0	0	0	0	0	0	0	0	0	26.4557	18.1362	13.5526	14.2658
SuanSantiphap	park	32000	1	Cordia sebestena	6	1	140	140	1	40	40	0	0	0	0	0	0	0	0	0	0	0	0	0	0	0	0	0	0	0	0	0	0	0	0	0	0	0	0	0	0	0	0	0	0	24.053	16.9592	13.2187	14.2964
SuanSantiphap	park	32000	2	Alcea rosea	6	1	40	0	0	0	0	0	0	0	0	0	0	0	0	0	0	0	0	0	0	0	0	0	0	0	0	0	0	0	0	0	0	0	0	0	0	0	0	0	0	32.2288	20.792	14.6476	14.3927
SuanSantiphap	park	32000	3	Dombeya elegans	6	1	300	300	2	35	15	0	0	20	0	0	0	0	0	0	0	0	0	0	0	0	0	0	0	0	0	0	0	0	0	0	0	0	0	0	0	0	0	0	0	40.4175	21.4982	15.0283	14.4752
SuanSantiphap	park	32000	4	Thespesia populnea	6	1	6	6	1	5	5	0	0	0	0	0	0	0	0	0	0	0	0	0	0	0	0	0	0	0	0	0	0	0	0	0	0	0	0	0	0	0	0	0	0	33.1979	20.8195	14.5451	14.3609
SuanSantiphap	park	32000	5	Thalia geniculata	6	1	60	60	1	2	0	0	0	0	0	0	0	0	0	0	0	0	0	0	0	2	0	0	0	0	0	0	0	0	0	0	0	0	0	0	0	0	0	0	0	35.0343	23.2171	20.7323	23.1155
SuanSantiphap	park	32000	6	Ruellia tuberosa	6	1	300	0	0	0	0	0	0	0	0	0	0	0	0	0	0	0	0	0	0	0	0	0	0	0	0	0	0	0	0	0	0	0	0	0	0	0	0	0	0	24.9967	22.1972	20.7484	23.1745
SuanSaranrom	park	36800	1	Caesalpinia pulcherrima	7	1	150	150	2	31	30	0	0	0	0	0	0	0	0	0	0	0	0	0	0	0	0	0	0	1	0	0	0	0	0	0	0	0	0	0	0	0	0	0	0	30.1747	23.068	21.3797	22.5055
SuanSaranrom	park	36800	2	Russelia equisetiformis Nymphaea nouchali	7	1	200	0	0	0	0	0	0	0	0	0	0	0	0	0	0	0	0	0	0	0	0	0	0	0	0	0	0	0	0	0	0	0	0	0	0	0	0	0	0	31.5909	22.0516	19.6896	23.0899
SuanSaranrom	park	36800	3	Echinodorus cordifolius	7	1	24	24	3	23	20	0	0	1	0	0	0	0	2	0	0	0	0	0	0	0	0	0	0	0	0	0	0	0	0	0	0	0	0	0	0	0	0	0	0	24.842	21.7104	20.3914	23.5432
SuanSaranrom	park	36800	4	Ruellia tuberosa	7	1	50	50	1	5	5	0	0	0	0	0	0	0	0	0	0	0	0	0	0	0	0	0	0	0	0	0	0	0	0	0	0	0	0	0	0	0	0	0	0	35.1588	23.1616	21.042	22.7503
SuanSaranrom	park	36800	5	Crinum asiaticum	7	1	9	9	1	10	10	0	0	0	0	0	0	0	0	0	0	0	0	0	0	0	0	0	0	0	0	0	0	0	0	0	0	0	0	0	0	0	0	0	0	27.9599	21.1114	21.2519	22.1808
SuanSaranrom	park	36800	6	Samanea saman	7	1	140	140	1	20	20	0	0	0	0	0	0	0	0	0	0	0	0	0	0	0	0	0	0	0	0	0	0	0	0	0	0	0	0	0	0	0	0	0	0	20.6707	9.9833	9.77103	8.69227
SuanSaranrom	park	36800	7	Nymphaea nouchali	7	1	1	1	1	20	0	0	0	20	0	0	0	0	0	0	0	0	0	0	0	0	0	0	0	0	0	0	0	0	0	0	0	0	0	0	0	0	0	0	0	6.07997	7.14493	8.42858	8.28527
SuanSereneGardenMithra	park	4864	1	Lagerstroemia indica	4	1	40	40	1	40	40	0	0	0	0	0	0	0	0	0	0	0	0	0	0	0	0	0	0	0	0	0	0	0	0	0	0	0	0	0	0	0	0	0	0	26.3058	11.2837	10.3577	8.91581
SuanSereneGardenMithra	park	4864	2	Caesalpinia pulcherrima	4	1	400	400	1	60	60	0	0	0	0	0	0	0	0	0	0	0	0	0	0	0	0	0	0	0	0	0	0	0	0	0	0	0	0	0	0	0	0	0	0	12.3798	8.5432	9.03565	8.27455
SuanSereneGardenMithra	park	4864	3	Luffa cylindrica	4	1	4	4	3	18	15	2	0	0	1	0	0	0	0	0	0	0	0	0	0	0	0	0	0	0	0	0	0	0	0	0	0	0	0	0	0	0	0	0	0	9.38965	7.09395	8.64761	8.2666
SuanSereneGardenMithra	park	4864	4	Lagerstroemia hybrid	4	1	200	200	1	70	70	0	0	0	0	0	0	0	0	0	0	0	0	0	0	0	0	0	0	0	0	0	0	0	0	0	0	0	0	0	0	0	0	0	0	24.3114	11.8839	10.5008	9.13849
SuanSomdetSaranratManeerom	park	34500	1	Cassia fistula	4	0.666667	130	80	1	125	125	0	0	0	0	0	0	0	0	0	0	0	0	0	0	0	0	0	0	0	0	0	0	0	0	0	0	0	0	0	0	0	0	0	0	19.7892	12.5903	10.879	9.30642
SuanSomdetSaranratManeerom	park	34500	2	Ehretia microphylla	4	0.666667	40	40	1	25	25	0	0	0	0	0	0	0	0	0	0	0	0	0	0	0	0	0	0	0	0	0	0	0	0	0	0	0	0	0	0	0	0	0	0	18.3221	11.5612	10.3715	9.42414
SuanSomdetSaranratManeerom	park	34500	3	Wrightia religiosa	4	0.666667	80	80	1	15	15	0	0	0	0	0	0	0	0	0	0	0	0	0	0	0	0	0	0	0	0	0	0	0	0	0	0	0	0	0	0	0	0	0	0
SuanSomdetSaranratManeerom	park	34500	4	Cassia fistula	4	0.666667	250	250	1	140	140	0	0	0	0	0	0	0	0	0	0	0	0	0	0	0	0	0	0	0	0	0	0	0	0	0	0	0	0	0	0	0	0	0	0	31.1973	23.3769	21.3138	22.62
SuanSomdetSaranratManeerom	park	34500	5	Cassia fistula	4	0.666667	270	270	1	90	90	0	0	0	0	0	0	0	0	0	0	0	0	0	0	0	0	0	0	0	0	0	0	0	0	0	0	0	0	0	0	0	0	0	0	27.5448	33.8446	35.3391	27.9862
SuanSomdetSaranratManeerom	park	34500	6	Lagerstroemia macrocarpa Tridax procumbens	4	0.666667	250	750	6	235	80	60	30	40	15	0	0	0	0	0	0	0	0	0	0	0	0	0	0	0	10	0	0	0	0	0	0	0	0	0	0	0	0	0	0	39.7244	46.8703	40.6064	30.2413
SuanSraKeawCommunity	park	968	1	Bougainvillea	2	1	94	0	0	0	0	0	0	0	0	0	0	0	0	0	0	0	0	0	0	0	0	0	0	0	0	0	0	0	0	0	0	0	0	0	0	0	0	0	0	59.916	53.7592	43.9187	32.0194
SuanSraKeawCommunity	park	968	2	Zoysia japonica	2	1	1200	1200	2	65	50	15	0	0	0	0	0	0	0	0	0	0	0	0	0	0	0	0	0	0	0	0	0	0	0	0	0	0	0	0	0	0	0	0	0	80.5594	71.9566	53.5816	35.2533
SuanSriNakhonKhueanKhan	park	115000	1	Gliricidia sepium	10	0.833333	1500	1500	3	38	0	0	0	0	5	0	0	0	0	30	3	0	0	0	0	0	0	0	0	0	0	0	0	0	0	0	0	0	0	0	0	0	0	0	0
SuanSriNakhonKhueanKhan	park	115000	2	Ruellia tuberosa	10	0.833333	80	0	0	0	0	0	0	0	0	0	0	0	0	0	0	0	0	0	0	0	0	0	0	0	0	0	0	0	0	0	0	0	0	0	0	0	0	0	0	22.765	28.9467	33.8939	27.4929
SuanSriNakhonKhueanKhan	park	115000	3	Ipomoea aquatica	10	0.833333	13	13	1	7	7	0	0	0	0	0	0	0	0	0	0	0	0	0	0	0	0	0	0	0	0	0	0	0	0	0	0	0	0	0	0	0	0	0	0	54.6478	43.4074	39.0823	30.0693
SuanSriNakhonKhueanKhan	park	115000	4	Caesalpinia pulcherrima	10	0.833333	50	0	0	0	0	0	0	0	0	0	0	0	0	0	0	0	0	0	0	0	0	0	0	0	0	0	0	0	0	0	0	0	0	0	0	0	0	0	0	42.998	41.4009	37.3798	29.8158
SuanSriNakhonKhueanKhan	park	115000	5	Hibiscus rosa-sinensis	10	0.833333	4	0	0	0	0	0	0	0	0	0	0	0	0	0	0	0	0	0	0	0	0	0	0	0	0	0	0	0	0	0	0	0	0	0	0	0	0	0	0	60.2301	54.109	44.0674	32.0541
SuanSriNakhonKhueanKhan	park	115000	6	Ipomoea aquatica	10	0.833333	18	0	0	0	0	0	0	0	0	0	0	0	0	0	0	0	0	0	0	0	0	0	0	0	0	0	0	0	0	0	0	0	0	0	0	0	0	0	0	42.5217	39.6458	36.2232	29.2477
SuanSriNakhonKhueanKhan	park	115000	7	Cerbera odollam	10	0.833333	10	0	0	0	0	0	0	0	0	0	0	0	0	0	0	0	0	0	0	0	0	0	0	0	0	0	0	0	0	0	0	0	0	0	0	0	0	0	0	49.4049	43.6302	38.7346	30.0239
SuanSriNakhonKhueanKhan	park	115000	8	Ixora coccinea	10	0.833333	15	0	0	0	0	0	0	0	0	0	0	0	0	0	0	0	0	0	0	0	0	0	0	0	0	0	0	0	0	0	0	0	0	0	0	0	0	0	0	51.2533	44.1441	38.9238	30.3551
SuanSriNakhonKhueanKhan	park	115000	9	Murraya paniculata	10	0.833333	30	0	0	0	0	0	0	0	0	0	0	0	0	0	0	0	0	0	0	0	0	0	0	0	0	0	0	0	0	0	0	0	0	0	0	0	0	0	0	56.8192	50.5984	42.7063	31.4898
SuanSriNakhonKhueanKhan	park	115000	10	Bougainvillea	10	0.833333	200	0	0	0	0	0	0	0	0	0	0	0	0	0	0	0	0	0	0	0	0	0	0	0	0	0	0	0	0	0	0	0	0	0	0	0	0	0	0	79.6407	71.7626	53.9174	35.4125
SuanSriNakhonKhueanKhan	park	115000	11	Caesalpinia pulcherrima	10	0.833333	12	0	0	0	0	0	0	0	0	0	0	0	0	0	0	0	0	0	0	0	0	0	0	0	0	0	0	0	0	0	0	0	0	0	0	0	0	0	0	40.1934	25.845	22.8844	23.6394
SuanSriNakhonKhueanKhan	park	115000	12	Nymphaea nouchali	10	0.833333	2	2	2	30	5	0	0	0	0	0	0	0	25	0	0	0	0	0	0	0	0	0	0	0	0	0	0	0	0	0	0	0	0	0	0	0	0	0	0	1.14789	1.50169	3.6294	4.53209
SuanVibhavadiRangsitForestPark	park	23300	1	Ixora coccinea	5	1	40	40	1	5	5	0	0	0	0	0	0	0	0	0	0	0	0	0	0	0	0	0	0	0	0	0	0	0	0	0	0	0	0	0	0	0	0	0	0	0.920441	1.54959	3.9939	4.6625
SuanVibhavadiRangsitForestPark	park	23300	2	Pterocarpus indicus	5	1	500	500	1	10	10	0	0	0	0	0	0	0	0	0	0	0	0	0	0	0	0	0	0	0	0	0	0	0	0	0	0	0	0	0	0	0	0	0	0	1.66589	2.30189	4.15743	4.71754
SuanVibhavadiRangsitForestPark	park	23300	3	Crinum asiaticum	5	1	5	0	0	0	0	0	0	0	0	0	0	0	0	0	0	0	0	0	0	0	0	0	0	0	0	0	0	0	0	0	0	0	0	0	0	0	0	0	0	1.68338	3.14684	4.40534	4.78239
SuanVibhavadiRangsitForestPark	park	23300	4	Xanthostemon chrysanthus	5	1	110	80	1	30	30	0	0	0	0	0	0	0	0	0	0	0	0	0	0	0	0	0	0	0	0	0	0	0	0	0	0	0	0	0	0	0	0	0	0	9.22567	7.14162	5.63225	5.54264
SuanVibhavadiRangsitForestPark	park	23300	5	Caesalpinia pulcherrima	5	1	80	80	1	40	40	0	0	0	0	0	0	0	0	0	0	0	0	0	0	0	0	0	0	0	0	0	0	0	0	0	0	0	0	0	0	0	0	0	0	7.91105	6.95244	5.56803	5.5707
ThaiJapaneseBangkokYouthCenter	school	114000	1	Cassia fistula	11	1	150	150	2	60	50	10	0	0	0	0	0	0	0	0	0	0	0	0	0	0	0	0	0	0	0	0	0	0	0	0	0	0	0	0	0	0	0	0	0	12.6213	8.36228	5.88283	5.42181
ThaiJapaneseBangkokYouthCenter	school	114000	2	Ruellia tuberosa	11	1	25	25	1	10	10	0	0	0	0	0	0	0	0	0	0	0	0	0	0	0	0	0	0	0	0	0	0	0	0	0	0	0	0	0	0	0	0	0	0	17.3975	8.95499	6.18096	5.44181
ThaiJapaneseBangkokYouthCenter	school	114000	3	Mimusops elengi	11	1	80	80	3	40	20	10	10	0	0	0	0	0	0	0	0	0	0	0	0	0	0	0	0	0	0	0	0	0	0	0	0	0	0	0	0	0	0	0	0	3.65284	4.42024	4.71978	4.52764
ThaiJapaneseBangkokYouthCenter	school	114000	4	Plumeria	11	1	40	0	0	0	0	0	0	0	0	0	0	0	0	0	0	0	0	0	0	0	0	0	0	0	0	0	0	0	0	0	0	0	0	0	0	0	0	0	0	3.82466	5.57504	4.95763	4.76124
ThaiJapaneseBangkokYouthCenter	school	114000	5	Calophyllum inophyllum Wrightia religiosa	11	1	100	100	3	35	20	5	10	0	0	0	0	0	0	0	0	0	0	0	0	0	0	0	0	0	0	0	0	0	0	0	0	0	0	0	0	0	0	0	0	5.53149	5.41695	4.83637	4.68923
ThaiJapaneseBangkokYouthCenter	school	114000	6	Caesalpinia pulcherrima	11	1	60	60	1	15	15	0	0	0	0	0	0	0	0	0	0	0	0	0	0	0	0	0	0	0	0	0	0	0	0	0	0	0	0	0	0	0	0	0	0	53.104	57.8799	63.9091	61.3893
ThaiJapaneseBangkokYouthCenter	school	114000	7	Tabebuia rosea	11	1	30	30	4	30	15	5	5	5	0	0	0	0	0	0	0	0	0	0	0	0	0	0	0	0	0	0	0	0	0	0	0	0	0	0	0	0	0	0	0	54.8548	62.2662	65.7211	64.2863
ThaiJapaneseBangkokYouthCenter	school	114000	8	Ruellia tuberosa	11	1	40	40	1	5	5	0	0	0	0	0	0	0	0	0	0	0	0	0	0	0	0	0	0	0	0	0	0	0	0	0	0	0	0	0	0	0	0	0	0	11.4853	5.96552	6.39214	7.2075
ThaiJapaneseBangkokYouthCenter	school	114000	9	Bauhinia purpurea	11	1	15	15	1	2	0	0	0	0	2	0	0	0	0	0	0	0	0	0	0	0	0	0	0	0	0	0	0	0	0	0	0	0	0	0	0	0	0	0	0	7.58915	5.33877	6.2344	7.17261
ThaiJapaneseBangkokYouthCenter	school	114000	10	Pterocarpus indicus	11	1	500	500	1	10	10	0	0	0	0	0	0	0	0	0	0	0	0	0	0	0	0	0	0	0	0	0	0	0	0	0	0	0	0	0	0	0	0	0	0	12.8697	6.4637	6.16744	7.11359
ThaiJapaneseBangkokYouthCenter	school	114000	11	Ixora coccinea	11	1	60	60	1	10	10	0	0	0	0	0	0	0	0	0	0	0	0	0	0	0	0	0	0	0	0	0	0	0	0	0	0	0	0	0	0	0	0	0	0	11.6142	7.13374	5.89486	7.07172
ThaiWomenAssociationSchool	school	600	1	Wrightia religiosa	1	1	4	4	1	3	3	0	0	0	0	0	0	0	0	0	0	0	0	0	0	0	0	0	0	0	0	0	0	0	0	0	0	0	0	0	0	0	0	0	0	41.555	24.6893	18.2762	18.263
ThammasatUniversityThaPrachan	school	81300	1	Lagerstroemia speciosa	10	1	80	80	5	155	70	20	25	30	10	0	0	0	0	0	0	0	0	0	0	0	0	0	0	0	0	0	0	0	0	0	0	0	0	0	0	0	0	0	0	43.0458	25.1041	18.5075	18.4043
ThammasatUniversityThaPrachan	school	81300	2	Peltophorum pterocarpum	10	1	200	200	2	155	150	0	5	0	0	0	0	0	0	0	0	0	0	0	0	0	0	0	0	0	0	0	0	0	0	0	0	0	0	0	0	0	0	0	0	27.1834	26.8833	30.9516	28.0575
ThammasatUniversityThaPrachan	school	81300	3	Ruellia tuberosa	10	1	90	50	1	25	25	0	0	0	0	0	0	0	0	0	0	0	0	0	0	0	0	0	0	0	0	0	0	0	0	0	0	0	0	0	0	0	0	0	0	21.727	15.7522	15.1515	16.241
ThammasatUniversityThaPrachan	school	81300	4	Couroupita guianensis	10	1	7	7	2	7	2	0	0	5	0	0	0	0	0	0	0	0	0	0	0	0	0	0	0	0	0	0	0	0	0	0	0	0	0	0	0	0	0	0	0	20.4997	16.2591	15.4576	16.3057
ThammasatUniversityThaPrachan	school	81300	5	Cordia dentata	10	1	200	200	3	165	40	5	120	0	0	0	0	0	0	0	0	0	0	0	0	0	0	0	0	0	0	0	0	0	0	0	0	0	0	0	0	0	0	0	0	17.4767	16.2448	15.2779	16.106
ThammasatUniversityThaPrachan	school	81300	6	Lagerstroemia calyculata	10	1	2000	2000	3	410	300	100	0	0	10	0	0	0	0	0	0	0	0	0	0	0	0	0	0	0	0	0	0	0	0	0	0	0	0	0	0	0	0	0	0	14.3437	15.0506	14.7703	15.8266
ThammasatUniversityThaPrachan	school	81300	7	Nelumbo nucifera	10	1	1	1	2	12	10	2	0	0	0	0	0	0	0	0	0	0	0	0	0	0	0	0	0	0	0	0	0	0	0	0	0	0	0	0	0	0	0	0	0	32.3468	30.8671	26.6682	23.5137
ThammasatUniversityThaPrachan	school	81300	8	Tabebuia argentea	10	1	150	150	2	55	40	0	0	15	0	0	0	0	0	0	0	0	0	0	0	0	0	0	0	0	0	0	0	0	0	0	0	0	0	0	0	0	0	0	0	22.4337	23.3696	23.581	22.1182
ThammasatUniversityThaPrachan	school	81300	9	Cassia fistula	10	1	360	360	4	66	50	10	0	0	1	0	0	0	0	0	0	0	0	0	0	0	0	0	0	0	0	0	0	0	0	0	5	0	0	0	0	0	0	0	0	26.7351	27.8912	25.6054	23.1268
ThammasatUniversityThaPrachan	school	81300	10	Cassia fistula Caesalpinia pulcherrima	10	1	480	480	3	50	40	8	0	0	2	0	0	0	0	0	0	0	0	0	0	0	0	0	0	0	0	0	0	0	0	0	0	0	0	0	0	0	0	0	0	29.927	29.8229	26.2629	23.4174
WatArun	temple	21400	1	Couroupita guianensis	7	0.875	7	7	2	15	10	0	0	0	0	0	0	0	0	0	0	0	0	0	0	0	0	0	0	0	0	0	0	0	0	0	0	0	0	0	0	0	5	0	0	9.23379	4.95259	4.48549	5.40214
WatArun	temple	21400	2	Graptophyllum pictum	7	0.875	80	80	1	20	20	0	0	0	0	0	0	0	0	0	0	0	0	0	0	0	0	0	0	0	0	0	0	0	0	0	0	0	0	0	0	0	0	0	0	12.0858	5.76219	5.00082	5.68933
WatArun	temple	21400	3	Gomphrena celosioides	7	0.875	60	60	2	13	10	0	0	0	0	0	0	0	0	0	0	0	0	0	0	0	0	0	0	0	0	0	0	0	0	0	0	0	0	0	0	0	0	3	0	9.2253	5.23536	4.619	5.42037
WatArun	temple	21400	4	Bougainvillea	7	0.875	400	0	0	0	0	0	0	0	0	0	0	0	0	0	0	0	0	0	0	0	0	0	0	0	0	0	0	0	0	0	0	0	0	0	0	0	0	0	0	3.35778	7.66427	10.5127	10.1646
WatArun	temple	21400	5	Turnera ulmifolia	7	0.875	20	0	0	0	0	0	0	0	0	0	0	0	0	0	0	0	0	0	0	0	0	0	0	0	0	0	0	0	0	0	0	0	0	0	0	0	0	0	0	25.6693	11.7086	10.5717	9.07163
WatArun	temple	21400	6	Nymphaea nouchali	7	0.875	2	2	2	18	2	0	0	16	0	0	0	0	0	0	0	0	0	0	0	0	0	0	0	0	0	0	0	0	0	0	0	0	0	0	0	0	0	0	0	5.92193	11.1018	8.77545	7.34595
WatArun	temple	21400	7	Nymphaea nouchali	7	0.875	1	1	2	12	2	0	0	10	0	0	0	0	0	0	0	0	0	0	0	0	0	0	0	0	0	0	0	0	0	0	0	0	0	0	0	0	0	0	0	4.53653	10.4834	8.67211	7.19057
WatArun	temple	21400	8	Buddleja paniculata	7	0.875	180	180	1	2	0	0	0	2	0	0	0	0	0	0	0	0	0	0	0	0	0	0	0	0	0	0	0	0	0	0	0	0	0	0	0	0	0	0	0	3.47704	7.44497	7.44933	6.74928
WatPathumWanaram	temple	26700	1	Ruellia tuberosa	8	1	80	80	1	5	5	0	0	0	0	0	0	0	0	0	0	0	0	0	0	0	0	0	0	0	0	0	0	0	0	0	0	0	0	0	0	0	0	0	0	1.27099	2.28655	2.94408	3.88214
WatPathumWanaram	temple	26700	2	Cassia surattensis	8	1	55	55	1	3	3	0	0	0	0	0	0	0	0	0	0	0	0	0	0	0	0	0	0	0	0	0	0	0	0	0	0	0	0	0	0	0	0	0	0	2.75536	4.21578	3.61196	3.99601
WatPathumWanaram	temple	26700	3	Xanthostemon chrysanthus	8	1	200	200	1	30	30	0	0	0	0	0	0	0	0	0	0	0	0	0	0	0	0	0	0	0	0	0	0	0	0	0	0	0	0	0	0	0	0	0	0	1.76392	3.36932	3.34602	3.97769
WatPathumWanaram	temple	26700	4	Ixora coccinea	8	1	150	0	0	0	0	0	0	0	0	0	0	0	0	0	0	0	0	0	0	0	0	0	0	0	0	0	0	0	0	0	0	0	0	0	0	0	0	0	0	34.6405	25.9846	23.2278	23.8611
WatPathumWanaram	temple	26700	5	Wrightia religiosa	8	1	60	0	0	0	0	0	0	0	0	0	0	0	0	0	0	0	0	0	0	0	0	0	0	0	0	0	0	0	0	0	0	0	0	0	0	0	0	0	0	27.8159	25.4189	24.72	24.7736
WatPathumWanaram	temple	26700	6	Tabebuia rosea	8	1	20	20	3	27	15	2	10	0	0	0	0	0	0	0	0	0	0	0	0	0	0	0	0	0	0	0	0	0	0	0	0	0	0	0	0	0	0	0	0	35.6556	25.578	23.8406	24.3652
WatPathumWanaram	temple	26700	7	Allamanda cathartica	8	1	20	0	0	0	0	0	0	0	0	0	0	0	0	0	0	0	0	0	0	0	0	0	0	0	0	0	0	0	0	0	0	0	0	0	0	0	0	0	0	37.1438	25.589	23.7036	24.3738
WatPathumWanaram	temple	26700	8	Quisqualis indica	8	1	200	0	0	0	0	0	0	0	0	0	0	0	0	0	0	0	0	0	0	0	0	0	0	0	0	0	0	0	0	0	0	0	0	0	0	0	0	0	0	24.6887	21.1534	18.9988	22.4904
WatPho	temple	54000	1	Jatropha multifida	8	1	300	250	1	30	30	0	0	0	0	0	0	0	0	0	0	0	0	0	0	0	0	0	0	0	0	0	0	0	0	0	0	0	0	0	0	0	0	0	0	41.7137	27.7721	27.1496	25.135
WatPho	temple	54000	2	Bauhinia purpurea	8	1	500	500	4	135	100	20	0	0	5	10	0	0	0	0	0	0	0	0	0	0	0	0	0	0	0	0	0	0	0	0	0	0	0	0	0	0	0	0	0	31.1093	27.3702	29.4807	26.7332
WatPho	temple	54000	3	Vitex negundo	8	1	550	550	3	111	100	0	0	10	0	0	0	0	0	0	0	0	0	0	0	0	0	0	0	0	0	0	1	0	0	0	0	0	0	0	0	0	0	0	0	59.0354	47.1422	43.3892	32.9332
WatPho	temple	54000	4	Malpighia coccigera	8	1	300	300	2	31	30	1	0	0	0	0	0	0	0	0	0	0	0	0	0	0	0	0	0	0	0	0	0	0	0	0	0	0	0	0	0	0	0	0	0	63.5277	52.8353	46.7293	34.0614
WatPho	temple	54000	5	Murraya paniculata	8	1	150	150	3	50	30	10	0	10	0	0	0	0	0	0	0	0	0	0	0	0	0	0	0	0	0	0	0	0	0	0	0	0	0	0	0	0	0	0	0	59.5448	48.1479	43.4497	33.0835
WatPho	temple	54000	6	Ocimum × citriodorum	8	1	300	300	2	70	60	0	0	10	0	0	0	0	0	0	0	0	0	0	0	0	0	0	0	0	0	0	0	0	0	0	0	0	0	0	0	0	0	0	0	66.4101	60.4813	49.9243	36.1103
WatPho	temple	54000	7	Tagetes patula	8	1	27	27	2	25	20	5	0	0	0	0	0	0	0	0	0	0	0	0	0	0	0	0	0	0	0	0	0	0	0	0	0	0	0	0	0	0	0	0	0	51.5803	62.163	53.5144	36.8381
WatPho	temple	54000	8	Gomphrena globosa	8	1	42	35	1	20	20	0	0	0	0	0	0	0	0	0	0	0	0	0	0	0	0	0	0	0	0	0	0	0	0	0	0	0	0	0	0	0	0	0	0	55.7251	62.7326	52.8434	36.7869
WatRakang	temple	10900	1	Echinodorus cordifolius Catharanthus roseus Lantana camara	3	1	137	0	0	0	0	0	0	0	0	0	0	0	0	0	0	0	0	0	0	0	0	0	0	0	0	0	0	0	0	0	0	0	0	0	0	0	0	0	0	83.323	66.2793	61.727	38.0801
WatRakang	temple	10900	2	Bougainvillea	3	1	300	0	0	0	0	0	0	0	0	0	0	0	0	0	0	0	0	0	0	0	0	0	0	0	0	0	0	0	0	0	0	0	0	0	0	0	0	0	0	87.3381	72.2993	62.0007	37.1939
WatRakang	temple	10900	3	Nymphaea lotus	3	1	2	2	1	16	0	0	0	16	0	0	0	0	0	0	0	0	0	0	0	0	0	0	0	0	0	0	0	0	0	0	0	0	0	0	0	0	0	0	0	78.9276	73.8887	60.356	36.1611
WatSaket	temple	12600	1	Angelonia goyazensis	4	1	420	420	1	45	45	0	0	0	0	0	0	0	0	0	0	0	0	0	0	0	0	0	0	0	0	0	0	0	0	0	0	0	0	0	0	0	0	0	0	86.4037	77.0085	62.3779	37.1836
WatSaket	temple	12600	2	Angelonia goyazensis Ruellia tuberosa	4	1	386	386	1	30	30	0	0	0	0	0	0	0	0	0	0	0	0	0	0	0	0	0	0	0	0	0	0	0	0	0	0	0	0	0	0	0	0	0	0	92.5058	63.0761	43.6658	28.2217
WatSaket	temple	12600	3	Nymphaea lotus	4	1	4	4	1	15	0	0	0	15	0	0	0	0	0	0	0	0	0	0	0	0	0	0	0	0	0	0	0	0	0	0	0	0	0	0	0	0	0	0	0	91.5235	59.5466	41.0678	27.1195
WatSaket	temple	12600	4	Wrightia religiosa	4	1	250	0	0	0	0	0	0	0	0	0	0	0	0	0	0	0	0	0	0	0	0	0	0	0	0	0	0	0	0	0	0	0	0	0	0	0	0	0	0	93.7341	64.1004	42.5367	27.6512
WatSuthat	temple	8600	1	Wrightia religiosa	4	1	60	60	1	5	5	0	0	0	0	0	0	0	0	0	0	0	0	0	0	0	0	0	0	0	0	0	0	0	0	0	0	0	0	0	0	0	0	0	0	93.5054	71.8377	55.0486	42.1406
WatSuthat	temple	8600	2	Averrhoa carambola	4	1	1200	1200	3	31	8	18	0	0	0	0	0	0	0	0	0	0	0	0	0	0	0	0	0	0	0	5	0	0	0	0	0	0	0	0	0	0	0	0	0	98.3008	77.4915	55.4694	41.9379
WatSuthat	temple	8600	3	Portulaca oleracea	4	1	150	150	2	40	25	15	0	0	0	0	0	0	0	0	0	0	0	0	0	0	0	0	0	0	0	0	0	0	0	0	0	0	0	0	0	0	0	0	0	68.9113	72.1197	59.4012	42.727
WatSuthat	temple	8600	4	Nymphaea lotus	4	1	3	3	1	20	0	0	0	20	0	0	0	0	0	0	0	0	0	0	0	0	0	0	0	0	0	0	0	0	0	0	0	0	0	0	0	0	0	0	0	74.617	69.7174	55.6526	40.6668
WatThepsirin	temple	43900	1	Samanea saman	7	1	150	150	1	15	15	0	0	0	0	0	0	0	0	0	0	0	0	0	0	0	0	0	0	0	0	0	0	0	0	0	0	0	0	0	0	0	0	0	0	72.4405	64.9268	53.5416	40.0418
WatThepsirin	temple	43900	2	Delonix regia	7	1	40	40	1	5	5	0	0	0	0	0	0	0	0	0	0	0	0	0	0	0	0	0	0	0	0	0	0	0	0	0	0	0	0	0	0	0	0	0	0	78.1054	72.4655	56.7527	41.0134
WatThepsirin	temple	43900	3	Asystasia gangetica	7	1	30	30	1	3	0	3	0	0	0	0	0	0	0	0	0	0	0	0	0	0	0	0	0	0	0	0	0	0	0	0	0	0	0	0	0	0	0	0	0	80.9545	80.1671	60.3904	40.9979
WatThepsirin	temple	43900	4	Saraca asoca	7	1	40	0	0	0	0	0	0	0	0	0	0	0	0	0	0	0	0	0	0	0	0	0	0	0	0	0	0	0	0	0	0	0	0	0	0	0	0	0	0	85.2115	78.0966	61.5753	41.9089
WatThepsirin	temple	43900	5	Pterocarpus indicus	7	1	500	500	1	10	10	0	0	0	0	0	0	0	0	0	0	0	0	0	0	0	0	0	0	0	0	0	0	0	0	0	0	0	0	0	0	0	0	0	0	67.9071	74.0393	81.1696	77.8697
WatThepsirin	temple	43900	6	Cassia fistula	7	1	500	500	1	20	20	0	0	0	0	0	0	0	0	0	0	0	0	0	0	0	0	0	0	0	0	0	0	0	0	0	0	0	0	0	0	0	0	0	0	93.5498	91.5253	86.404	74.6696
WatThepsirin	temple	43900	7	Ruellia tuberosa	7	1	10	10	1	3	3	0	0	0	0	0	0	0	0	0	0	0	0	0	0	0	0	0	0	0	0	0	0	0	0	0	0	0	0	0	0	0	0	0	0	91.6414	92.0923	87.2341	73.6638
WatThepthidaram	temple	6700	1	Quisqualis indica	3	1	1000	1000	1	100	100	0	0	0	0	0	0	0	0	0	0	0	0	0	0	0	0	0	0	0	0	0	0	0	0	0	0	0	0	0	0	0	0	0	0	91.8128	90.262	88.241	71.0275
WatThepthidaram	temple	6700	2	Hymenocallis littoralis	3	1	2	2	1	4	4	0	0	0	0	0	0	0	0	0	0	0	0	0	0	0	0	0	0	0	0	0	0	0	0	0	0	0	0	0	0	0	0	0	0	96.8905	85.148	85.1201	68.9799
WatThepthidaram	temple	6700	3	Adenium obesum	3	1	13	0	0	0	0	0	0	0	0	0	0	0	0	0	0	0	0	0	0	0	0	0	0	0	0	0	0	0	0	0	0	0	0	0	0	0	0	0	0	94.5697	84.2598	85.0775	71.4936
WongWian22	commercial	4430	1	Hygrophila erecta	3	1	10	10	1	3	3	0	0	0	0	0	0	0	0	0	0	0	0	0	0	0	0	0	0	0	0	0	0	0	0	0	0	0	0	0	0	0	0	0	0	93.2001	95.1597	89.2616	74.8129
WongWian22	commercial	4430	2	Mimusops elengi	3	1	20	20	2	8	5	3	0	0	0	0	0	0	0	0	0	0	0	0	0	0	0	0	0	0	0	0	0	0	0	0	0	0	0	0	0	0	0	0	0	95.2969	90.5611	86.8763	78.7086
WongWian22	commercial	4430	3	Ixora coccinea	3	1	60	60	1	1	0	0	0	0	0	0	0	0	0	0	0	0	0	0	0	0	0	0	0	0	0	0	0	0	0	0	0	0	0	0	0	1	0	0	0	73.94	77.8295	82.8147	79.5321
[truncated: 1 more columns]
